# Supplementary material for: Machine learning-driven model for predicting knowledge, attitudes, and practices regarding medication safety among residents in Hubei, China
Source: Front Public Health. 2025 Jun 2;13:1574531. doi: 10.3389/fpubh.2025.1574531 (PMC12171192; doi:10.3389/fpubh.2025.1574531)
Supplement: Supplementary file 1 [file Data_Sheet_1.ZIP]

Archive with 3 entries (3 files):
- python code.rar
- R code.rar
- 《中国居民用药安全行为风险KAP调查研究》数据汇总表.xlsx
