# Supplementary material for: Machine learning-driven model for predicting knowledge, attitudes, and practices regarding medication safety among residents in Hubei, China
Source: Front Public Health. 2025 Jun 2;13:1574531. doi: 10.3389/fpubh.2025.1574531 (PMC12171192; doi:10.3389/fpubh.2025.1574531)
Supplement: Supplementary file 1 [file Data_Sheet_1.ZIP › 《中国居民用药安全行为风险KAP调查研究》数据汇总表.xlsx]

## Sheet: Sheet1
编号	省份	1、性别：	2、年龄：	3、您的月收入：	4、您的居住地址	5、您的医疗保障情况：(社会基本医疗保险 （职工医保、新农合、城镇居民医保））)	5、( 商业保险)	5、(自费医疗)	5、(公费医疗)	5、(其他)	6、您的受教育文化程度	7、您的工作状况	8、您的职业	9、生病了应该尽量打针、挂水	10、打针、挂水等注射剂药品比口服药品更安全	11、越贵的药品越安全	12、越贵的药品越有效	13、用药的品种越多疗效越好	14、用药的疗程越长越好	15、身体稍有不舒服就应该立即用药	16、保健品就是药品	17、吃过保健品可以减少药品的用量	18、口服药可以用牛奶、咖啡或饮料送服	19、营养保健品可以和药品同时服用	20、在医院输液时可以自行缩短输液时间	21、抗菌药物可以杀死任何细菌和病毒	22、抗菌药物可以治好任何一种感冒发烧	23、只要自己不滥用抗菌药，就不会产生耐药性	24、同时服用抗菌药物种类越多，病好的就越快	25、抗菌药就是消炎药	26、服用非处方药不会有任何不良反应	27、用不完的药品应该尽可能的储存在冰箱里	28、自我感觉症状减轻时可以停服药品	29、自我感觉症状减轻时可以减少用药量	30、自我感觉症状加重时可以增加药物用量	31、自我感觉加重时可以更换药品的种类	32、新药的疗效和安全性肯定好于老药	33、当周围人感冒发烧或者发生其他病时，可以服用抗菌药进行预防	34、购药时应该看品牌和名气判断药品质量好坏	35、所有药品都可以在常温下保存	36、购药时，价格无所谓，关键是疗效好	37、根据自己的经验或是广告的宣传自行购买药品	38、看病时，向医生点名开某种药物	39、在药店购买药品时听信营业员的建议	40、持医生处方去药店购买处方药	41、对家里存放的药品进行定期检查	42、将药品摆放在小孩容易触及的地方	43、观察说明书中药品储存条件	44、看一下药品的副作用以及出现副作用后的表现
1	湖北省	2	2	4	1	1	0	0	0	0	1	1	5	2	2	1	1	1	1	2	2	2	2	2	2	2	2	3	2	2	2	3	3	4	2	3	2	2	2	2	2	2	2	2	4	5	1	5	5
2	湖北省	1	2	5	1	1	0	0	0	0	1	1	4	1	2	3	3	2	3	3	1	2	3	2	2	2	1	2	2	2	2	2	2	2	3	3	3	2	4	3	4	4	3	2	3	3	2	4	4
3	湖北省	2	1	5	1	1	0	0	0	0	2	1	4	2	1	2	2	2	1	1	1	2	1	2	1	1	1	1	1	1	1	3	3	3	2	1	1	1	2	1	4	3	4	1	4	5	5	4	4
4	湖北省	2	2	5	1	1	0	0	0	0	1	1	4	2	1	2	2	1	1	2	1	1	1	2	1	1	1	1	1	1	1	2	1	1	1	1	2	1	2	1	2	1	2	2	1	5	1	5	5
5	湖北省	2	3	5	1	1	0	0	0	0	2	1	5	2	3	2	2	2	3	2	2	2	2	2	2	3	2	2	2	3	2	3	3	4	3	4	2	2	2	3	3	3	2	2	4	4	2	4	4
6	湖北省	1	3	1	1	1	0	0	0	0	2	3	9	3	3	2	2	1	1	2	1	2	1	1	2	1	2	4	2	2	2	3	2	3	3	3	2	2	4	2	2	4	2	2	4	4	1	5	5
7	湖北省	2	2	4	1	1	0	0	0	0	1	1	5	3	3	3	3	3	3	3	3	3	3	3	3	3	3	3	3	3	3	3	3	3	3	3	3	2	2	3	3	3	3	3	3	3	3	3	3
8	湖北省	2	1	4	1	1	0	0	0	0	2	1	4	1	1	2	4	1	1	1	1	2	2	2	1	1	1	4	1	2	1	4	2	2	1	1	2	1	5	2	5	4	2	2	2	5	1	5	5
9	湖北省	1	1	4	1	1	0	0	0	0	1	1	1	1	1	4	4	1	1	2	1	1	3	3	2	2	2	4	2	2	2	3	3	4	4	3	2	3	4	2	4	4	4	1	4	3	1	5	5
10	湖北省	2	2	4	1	1	1	0	0	0	2	1	3	2	3	4	4	2	3	4	3	2	2	3	2	3	2	2	2	4	2	2	2	2	2	4	4	2	4	2	4	2	2	2	4	4	4	4	4
11	湖北省	2	1	4	1	1	0	0	0	0	2	1	2	2	2	3	2	1	2	2	2	1	1	1	1	1	1	3	1	3	1	3	2	2	1	1	2	2	2	3	4	3	2	4	4	4	1	5	4
12	湖北省	1	1	5	1	1	0	0	0	0	1	1	4	2	1	2	2	2	2	1	1	1	1	2	1	1	1	3	1	1	2	2	1	2	2	2	2	4	2	1	5	2	2	3	5	5	1	5	5
13	湖北省	1	1	5	2	1	0	0	0	0	3	3	9	4	4	4	4	3	3	2	2	2	1	2	2	3	3	4	2	3	3	4	2	2	2	2	3	3	4	2	4	2	2	3	4	4	1	5	4
14	湖北省	1	1	5	1	1	0	0	0	0	1	1	4	1	1	1	1	1	1	1	1	1	1	1	1	1	1	1	1	1	1	1	1	1	1	3	1	1	4	1	5	1	1	1	5	5	1	5	5
15	湖北省	1	3	5	1	1	0	0	0	0	4	1	4	1	1	2	2	1	1	1	1	1	1	1	1	1	1	1	1	1	1	2	2	2	1	1	2	1	2	1	2	1	2	2	2	5	5	5	5
16	湖北省	2	1	4	1	1	0	0	0	0	2	1	4	2	2	2	2	2	2	2	1	1	2	2	1	2	2	2	2	2	2	2	2	2	2	2	2	2	2	2	2	2	2	3	3	4	1	4	4
17	湖北省	1	4	5	1	0	0	0	1	0	5	2	3	4	4	2	2	2	2	2	1	1	1	1	2	2	2	4	2	2	2	4	4	2	2	2	2	2	2	2	4	2	2	1	4	4	1	4	4
18	湖北省	2	4	3	1	1	0	0	0	0	3	2	3	2	3	2	2	2	2	2	2	2	2	4	2	2	2	4	3	3	3	3	2	4	4	4	2	2	4	2	4	4	2	2	4	4	2	4	4
19	湖北省	2	1	5	1	1	0	0	0	0	1	1	4	2	2	1	2	1	2	2	1	1	2	4	1	2	2	2	2	2	1	3	2	4	2	2	3	2	2	2	4	3	2	2	2	5	1	4	4
20	湖北省	1	2	5	1	1	0	0	0	0	2	1	1	2	2	2	4	2	2	2	4	2	3	3	2	3	3	3	3	3	3	3	3	3	3	3	3	4	4	3	4	4	2	2	4	5	1	4	4
21	湖北省	1	2	5	1	1	0	0	0	0	2	1	4	1	1	1	1	1	1	1	1	1	1	1	1	1	1	1	1	1	1	1	1	1	1	1	1	1	1	1	1	1	1	1	5	5	1	5	5
22	湖北省	2	1	1	1	0	0	0	0	1	2	3	8	2	2	2	2	2	2	2	1	1	2	2	1	1	1	2	1	2	1	2	3	3	2	3	1	2	3	2	2	4	3	3	4	4	1	3	3
23	湖北省	2	1	1	1	0	0	1	0	0	2	1	8	2	2	1	1	1	1	1	1	2	1	3	1	1	1	1	1	1	1	3	1	1	1	1	2	1	4	1	2	4	3	2	4	5	1	4	5
24	湖北省	1	1	1	1	1	0	0	0	0	2	3	8	2	2	2	2	3	2	2	1	2	2	3	2	1	1	2	1	1	1	2	2	2	3	4	2	2	3	2	2	4	2	4	4	4	1	4	4
25	湖北省	1	2	5	1	1	1	0	0	0	2	1	9	2	2	3	3	2	2	3	1	1	3	3	2	1	1	3	1	2	1	3	2	2	1	1	3	2	2	1	4	4	4	3	4	4	1	5	5
26	湖北省	1	1	3	1	1	1	1	1	1	2	1	2	2	5	2	2	1	3	1	2	2	2	2	2	2	2	4	1	3	3	3	3	3	3	3	1	3	3	3	3	2	1	1	5	5	1	5	5
27	湖北省	2	1	4	1	1	0	0	0	0	2	1	4	1	1	2	3	2	2	1	1	1	3	2	2	1	1	2	1	2	1	2	1	1	1	1	2	2	1	1	4	3	2	2	5	5	1	5	5
28	湖北省	1	4	5	1	0	0	0	1	0	5	2	3	4	2	2	2	2	2	2	1	1	1	1	2	1	2	4	1	2	2	4	4	4	2	2	2	2	2	2	4	2	2	2	4	4	1	4	4
29	湖北省	2	2	4	1	1	1	0	0	0	1	1	5	2	3	4	2	2	1	2	1	2	2	2	1	1	1	1	2	2	1	3	2	2	2	2	2	2	4	2	4	3	4	4	5	4	2	4	4
30	湖北省	2	1	4	2	1	0	0	0	0	2	1	4	2	2	2	2	1	1	1	1	1	2	1	1	1	1	2	1	2	1	2	2	2	1	1	2	1	2	1	2	2	2	2	4	4	1	4	5
31	湖北省	2	1	1	2	1	0	0	0	1	2	3	8	2	2	2	2	2	2	2	1	1	1	2	2	1	1	1	2	2	2	2	2	2	2	2	2	2	2	2	2	1	1	2	4	5	1	5	5
32	湖北省	2	2	5	1	1	0	0	0	0	2	1	2	1	1	1	1	1	1	1	1	1	1	1	1	1	1	1	1	1	1	2	1	1	1	1	1	1	3	1	2	4	2	3	3	5	1	5	5
33	湖北省	2	1	1	1	1	0	0	0	0	2	3	8	3	3	2	2	2	3	2	3	3	2	3	2	2	2	3	2	3	2	4	3	3	2	2	2	3	3	3	3	3	2	2	4	4	1	5	3
34	湖北省	1	2	4	2	1	0	0	0	0	2	1	4	1	1	2	2	2	1	1	1	1	2	1	2	1	1	2	1	1	1	2	2	2	1	1	2	1	2	1	3	1	2	2	4	5	1	5	5
35	湖北省	1	2	5	1	1	0	0	0	0	1	1	4	2	2	4	4	3	3	3	1	1	2	2	3	2	2	3	3	2	2	3	3	2	2	2	3	2	4	3	4	4	3	2	3	4	2	4	3
36	湖北省	2	2	4	1	1	0	0	0	0	2	3	9	1	1	1	1	1	1	1	1	1	1	1	1	1	1	1	1	1	1	2	2	2	1	1	2	2	2	1	2	2	2	2	2	5	1	5	5
37	湖北省	1	1	2	2	1	0	0	0	0	2	3	8	2	2	2	2	2	2	2	2	2	2	2	2	2	2	2	2	2	2	4	2	2	2	2	2	2	2	2	2	2	2	2	2	2	2	2	2
38	湖北省	1	1	2	1	1	0	0	0	0	2	3	8	3	3	2	2	3	2	2	1	2	3	3	2	1	2	2	2	1	2	4	4	4	3	4	3	4	3	3	3	2	3	2	5	4	2	5	5
39	湖北省	2	1	1	2	1	0	0	0	0	2	3	8	2	3	3	4	3	3	3	3	3	3	3	3	3	3	3	3	3	3	3	3	3	3	3	3	3	3	3	3	3	3	3	3	3	3	3	3
40	湖北省	2	1	3	1	1	0	0	0	0	3	1	9	2	2	2	2	2	2	2	2	2	2	2	2	2	2	2	2	2	2	2	2	2	2	2	2	2	2	2	2	2	2	2	2	4	1	4	5
41	湖北省	1	1	1	2	1	0	0	0	1	2	3	4	3	3	3	3	3	3	3	3	3	3	3	3	3	3	3	3	3	3	3	3	3	3	3	3	3	3	3	3	3	3	3	3	3	3	3	3
42	湖北省	2	4	3	1	1	0	0	0	0	4	2	1	2	3	2	2	2	2	2	1	1	1	2	2	2	2	2	2	3	2	4	3	3	4	2	3	2	3	3	4	1	1	1	4	5	1	5	4
43	湖北省	2	1	3	2	1	0	0	0	0	2	1	4	1	2	2	2	2	2	2	1	2	2	2	2	2	2	2	2	2	1	2	1	1	1	1	1	1	1	2	1	1	1	1	4	4	1	5	4
44	湖北省	2	2	4	1	1	0	0	0	0	2	1	4	1	1	2	1	1	2	2	1	1	1	1	1	1	1	1	1	1	1	4	1	1	1	1	1	1	3	1	1	1	2	2	1	5	1	5	2
45	湖北省	1	2	4	2	1	0	0	0	0	4	1	1	4	4	2	3	1	1	2	1	2	2	3	2	2	2	2	2	3	1	4	2	2	1	2	2	2	1	2	1	2	2	4	2	1	1	5	5
46	湖北省	2	2	4	1	1	0	0	0	0	3	1	2	3	2	2	2	2	2	2	1	1	1	2	1	2	1	3	1	2	1	2	2	2	2	2	2	2	2	2	2	4	2	2	4	5	5	5	5
47	湖北省	1	1	2	1	1	0	0	0	0	2	1	9	1	1	1	1	1	1	1	1	1	1	1	1	1	1	1	1	1	1	1	1	1	1	1	1	1	1	1	1	1	2	1	1	1	1	1	1
48	湖北省	1	1	2	1	0	0	1	0	0	2	1	8	2	2	1	1	2	2	1	1	1	3	4	2	1	1	3	1	2	2	4	2	2	2	2	2	4	2	2	4	2	4	4	5	4	1	4	4
49	湖北省	1	3	4	1	1	0	0	0	0	3	1	4	2	2	1	1	2	2	4	1	1	1	2	1	1	1	4	1	4	1	4	2	4	2	3	2	2	3	2	5	2	3	3	4	5	1	5	4
50	湖北省	1	3	4	1	1	0	0	0	0	3	1	4	2	2	2	2	2	2	2	2	2	1	1	1	1	1	4	1	2	1	1	4	4	2	2	2	2	2	1	2	2	2	1	2	4	1	4	4
51	湖北省	2	1	4	2	1	0	0	0	0	2	1	5	4	2	1	1	2	1	2	2	2	1	1	1	1	1	1	1	1	1	1	1	1	1	1	1	1	1	1	1	1	1	1	5	5	5	5	5
52	湖北省	1	1	2	2	0	0	0	0	1	2	3	8	2	2	2	2	2	2	1	2	2	2	2	2	2	2	2	2	2	2	2	2	2	2	2	2	2	2	2	2	2	2	3	3	4	3	3	4
53	湖北省	2	2	5	1	1	0	0	0	0	1	1	4	2	2	2	2	2	2	2	2	2	2	2	2	2	2	2	2	2	2	4	2	2	2	2	2	2	2	2	2	2	2	2	3	4	4	4	4
54	湖北省	1	1	2	2	1	0	0	0	0	4	3	8	4	3	3	3	2	2	4	2	5	2	1	2	2	4	3	3	2	3	1	4	1	2	3	2	1	2	2	3	3	4	2	4	2	3	4	1
55	湖北省	1	2	5	1	1	1	0	0	0	1	1	1	1	3	4	4	2	2	2	1	1	1	1	2	2	1	1	2	3	2	4	2	4	2	2	1	1	4	1	4	1	5	1	4	5	1	5	5
56	湖北省	2	2	4	1	1	0	0	0	0	2	1	4	1	1	1	1	1	1	1	1	1	1	1	1	1	1	1	1	1	1	1	1	1	1	1	1	1	1	1	1	1	1	1	4	5	1	5	4
57	湖北省	2	1	1	1	0	0	0	0	1	2	1	8	2	2	2	2	2	2	2	2	2	3	2	2	2	2	2	2	2	2	2	2	3	2	3	2	3	4	2	2	2	2	3	3	4	2	4	4
58	湖北省	2	1	5	1	1	0	0	0	0	1	1	1	2	2	2	2	2	2	2	2	2	3	3	2	2	2	4	2	2	2	2	3	3	2	2	2	3	3	2	2	2	2	4	4	4	1	4	4
59	湖北省	1	2	5	1	1	0	0	0	0	2	1	2	1	1	1	1	2	1	2	2	2	2	2	2	3	2	2	1	1	1	2	2	2	2	2	1	1	2	2	3	1	3	2	1	4	1	4	4
60	湖北省	1	1	5	1	1	0	0	0	0	2	1	2	4	4	4	4	2	4	4	4	4	4	4	4	4	3	3	3	4	2	4	3	2	2	3	3	3	3	3	3	2	3	2	2	3	3	3	4
61	湖北省	2	1	1	2	0	0	0	0	1	2	3	8	4	3	2	2	2	2	2	2	2	2	2	2	2	2	2	2	3	3	4	2	3	3	3	3	3	3	1	4	3	3	3	3	3	3	3	3
62	湖北省	2	1	1	2	1	0	0	0	0	4	3	9	2	3	2	2	3	2	1	2	1	2	2	2	2	2	4	2	2	2	4	2	2	2	2	2	2	2	2	2	4	4	3	4	4	2	3	4
63	湖北省	2	3	5	1	1	0	0	0	0	2	1	4	2	2	2	2	2	2	2	2	2	2	2	2	2	2	2	2	2	2	2	2	2	2	2	2	2	2	2	2	2	2	2	4	4	4	4	4
64	湖北省	1	3	5	1	0	0	0	1	0	2	1	3	4	2	2	2	2	2	2	2	2	2	2	2	2	2	4	2	2	2	2	2	2	2	2	2	2	2	2	2	2	2	2	2	4	2	4	4
65	湖北省	2	2	5	1	1	1	0	0	0	3	1	2	2	3	2	2	2	2	2	2	2	2	3	2	2	2	3	2	3	3	3	2	2	2	4	2	4	4	2	2	4	2	2	4	4	1	5	5
66	湖北省	2	2	4	1	1	0	0	0	0	5	1	2	2	2	2	3	1	2	1	1	1	1	2	1	2	1	3	2	2	2	3	3	4	2	4	2	2	2	2	2	2	2	2	2	5	1	3	5
67	湖北省	2	2	5	1	1	0	0	0	0	2	1	4	2	2	2	2	2	1	2	2	2	2	2	2	2	2	2	1	2	2	2	2	2	2	2	2	2	2	2	2	2	2	2	4	5	1	4	5
68	湖北省	2	2	4	1	1	1	0	0	0	2	1	9	2	2	2	2	2	2	2	2	2	2	2	2	2	2	4	2	2	2	2	2	2	2	2	2	2	2	2	2	2	3	2	4	4	2	4	4
69	湖北省	1	2	5	1	1	1	0	0	0	1	1	5	2	1	1	1	1	1	1	1	1	1	1	1	1	1	1	1	2	1	1	1	1	1	2	1	1	1	1	1	1	1	3	3	5	1	5	4
70	湖北省	2	1	4	1	1	0	0	0	0	1	1	5	2	2	2	2	2	2	4	1	1	1	1	1	1	1	3	1	2	2	2	3	4	3	3	3	4	3	3	4	4	3	3	4	4	1	5	5
71	湖北省	2	1	4	1	1	0	0	0	0	2	1	7	2	2	2	2	1	2	3	2	2	2	2	2	2	2	3	2	3	2	2	2	2	2	2	2	2	2	2	2	2	2	4	4	4	4	4	4
72	湖北省	1	2	5	1	0	0	0	1	0	2	1	3	2	3	2	4	2	2	2	2	2	2	2	2	2	2	2	2	2	2	4	2	4	4	2	2	2	3	2	2	2	2	2	4	4	2	4	4
73	湖北省	2	1	4	1	1	0	0	0	0	1	1	4	2	2	2	2	2	2	2	1	2	1	4	2	2	2	2	2	2	2	2	2	2	2	2	2	2	2	2	2	2	2	2	2	2	2	2	2
74	湖北省	2	2	3	1	0	1	0	1	0	1	1	5	1	2	3	3	2	2	2	2	2	2	1	3	2	2	2	2	3	2	3	3	3	2	2	2	2	2	2	2	2	2	2	4	5	1	4	4
75	湖北省	1	2	4	1	1	0	0	0	0	2	1	4	2	2	3	3	2	2	2	2	2	2	2	2	2	2	2	2	2	2	2	2	2	2	2	2	2	3	2	3	3	3	3	3	3	2	3	3
76	湖北省	1	1	5	2	1	0	0	0	0	4	1	2	1	2	2	2	2	2	2	2	2	2	2	2	2	2	2	2	2	2	2	2	2	2	2	2	2	2	2	2	2	2	2	2	2	2	2	2
77	湖北省	2	1	5	1	1	0	0	0	0	2	1	9	2	2	2	2	2	2	2	3	2	2	2	2	2	2	2	2	2	3	2	3	4	2	2	2	2	4	2	2	2	2	3	3	4	2	4	4
78	湖北省	2	3	3	1	1	0	0	0	0	4	2	9	2	2	2	2	2	2	2	2	2	2	2	2	2	2	4	2	2	2	2	2	2	2	2	2	2	2	2	2	2	2	2	1	4	2	4	4
79	湖北省	1	2	5	1	1	0	0	0	0	2	1	4	1	1	1	1	1	1	1	1	1	1	1	1	1	1	2	1	1	1	1	1	1	1	1	1	1	1	1	2	1	1	1	2	5	1	4	4
80	湖北省	1	1	4	1	1	0	0	0	0	1	1	4	1	1	1	1	2	1	2	1	2	1	1	2	1	1	1	1	1	1	1	1	1	1	1	1	1	1	1	1	1	1	1	4	4	4	4	4
81	湖北省	2	2	4	2	0	0	0	0	1	5	3	9	4	4	2	2	2	2	2	2	3	2	2	2	2	2	3	2	3	3	3	4	4	2	2	3	3	3	4	3	3	2	2	2	4	5	4	3
82	湖北省	2	2	5	1	1	0	0	0	0	1	1	4	2	1	1	1	1	1	1	1	1	1	1	1	1	1	1	1	1	1	1	1	1	1	1	1	1	1	1	1	1	1	1	1	1	1	1	1
83	湖北省	1	1	4	1	1	0	0	0	0	2	1	4	2	2	2	2	1	1	2	2	2	3	2	2	2	2	2	2	2	1	3	2	3	3	2	2	2	3	1	4	3	2	2	2	4	2	4	4
84	湖北省	2	2	5	1	1	0	0	0	0	2	1	4	1	1	1	2	1	1	2	1	1	2	2	1	2	1	2	1	2	1	2	1	2	2	1	1	2	1	1	4	2	2	2	3	4	2	4	4
85	湖北省	2	2	2	2	0	0	0	0	1	3	3	9	3	2	2	3	3	3	3	3	3	2	3	2	3	3	3	3	3	3	3	3	3	3	3	3	2	3	3	2	2	1	2	4	4	4	4	4
86	湖北省	1	1	5	2	1	0	0	0	0	2	1	4	2	2	2	2	2	2	2	2	2	1	3	2	1	1	1	1	1	1	1	1	1	1	1	1	1	1	1	1	1	1	3	4	4	1	5	5
87	湖北省	1	4	3	1	1	0	0	0	0	4	2	1	2	2	1	1	1	1	2	2	2	2	2	2	2	2	2	2	2	2	4	2	2	2	2	2	2	2	2	4	2	3	2	4	4	2	4	4
88	湖北省	1	1	5	1	1	0	0	0	0	2	1	4	2	2	3	3	2	2	2	2	2	2	3	1	1	1	2	1	2	1	1	2	2	2	2	2	2	4	1	4	3	4	3	4	5	1	5	4
89	湖北省	2	2	3	2	1	0	0	0	0	4	1	4	1	2	2	2	2	1	1	1	1	1	1	2	1	1	4	1	1	1	1	1	1	1	1	1	1	1	1	1	2	1	1	1	4	1	4	4
90	湖北省	2	2	5	1	1	1	0	0	0	2	1	4	1	1	3	2	1	1	1	2	2	1	2	1	1	1	1	1	1	1	1	1	1	1	1	1	1	2	1	4	2	2	1	4	5	1	5	5
91	湖北省	2	3	3	1	1	0	0	0	0	4	1	4	2	2	2	2	2	2	2	2	2	2	2	2	2	2	2	2	2	2	3	2	2	2	2	2	2	2	2	4	2	2	2	3	4	2	4	4
92	湖北省	1	2	3	1	1	0	0	0	0	3	1	2	1	1	1	1	1	1	1	1	1	1	1	1	1	1	2	1	2	1	2	2	2	2	1	1	1	1	1	1	1	1	1	2	5	1	5	5
93	湖北省	2	2	3	1	1	0	0	0	0	4	1	4	1	2	2	2	2	2	2	2	2	1	2	1	2	2	2	2	4	2	2	2	2	2	2	2	2	2	2	2	2	4	4	2	4	1	4	4
94	湖北省	1	2	5	1	1	0	0	0	0	2	1	4	1	1	1	1	1	1	1	1	1	2	1	1	1	1	1	1	1	1	1	1	1	1	1	1	1	1	1	1	3	3	1	5	5	5	5	5
95	湖北省	2	1	5	1	1	0	0	0	0	2	1	4	1	1	1	1	1	1	1	1	1	1	1	1	1	1	1	1	1	1	1	1	1	1	1	1	1	1	1	1	1	1	4	5	5	1	5	5
96	湖北省	2	2	5	1	1	0	0	0	0	2	1	4	1	4	1	1	1	1	1	2	1	1	1	1	1	1	1	1	1	1	4	1	1	1	1	1	1	1	1	1	1	1	1	4	4	1	4	4
97	湖北省	2	1	3	1	1	1	1	0	0	1	1	4	1	2	2	3	2	2	2	1	2	3	3	1	1	2	1	1	2	1	2	1	1	1	1	2	1	1	1	1	1	3	1	4	5	5	5	4
98	湖北省	1	3	3	2	1	0	0	0	0	3	1	4	1	1	1	1	1	1	1	1	1	1	1	1	1	1	1	1	1	1	4	1	1	1	1	1	1	1	1	4	1	1	3	3	5	5	5	5
99	湖北省	2	2	5	1	1	0	0	0	0	1	1	4	2	2	2	2	2	2	2	2	2	3	2	2	2	2	2	2	2	2	2	2	2	2	2	2	2	2	2	2	2	2	2	2	2	2	2	2
100	湖北省	2	2	4	1	1	0	0	0	0	2	1	4	1	1	1	1	1	1	1	1	1	1	1	1	1	1	4	1	3	1	2	1	1	1	1	1	1	1	1	2	1	1	1	2	5	1	5	5
101	湖北省	1	2	5	1	1	0	0	0	0	2	1	4	1	1	1	1	1	1	1	1	1	3	3	1	1	1	1	1	1	1	1	3	3	3	1	1	1	4	1	4	4	2	1	4	4	1	5	5
102	湖北省	1	1	1	2	1	0	0	0	0	2	1	8	2	2	2	2	2	2	2	2	2	2	2	2	2	2	2	2	2	2	2	2	2	2	2	2	2	2	2	2	2	2	2	2	2	2	2	2
103	湖北省	2	1	3	2	1	0	0	0	0	2	1	4	2	2	2	2	2	2	2	2	2	2	2	2	2	2	2	2	2	2	2	2	2	2	2	2	2	2	2	2	2	2	2	2	4	2	4	4
104	湖北省	2	1	5	1	1	0	0	0	0	1	1	4	3	2	4	3	2	2	2	2	2	1	3	2	2	2	2	2	2	2	2	2	2	2	2	3	2	2	2	4	3	3	1	4	5	1	5	5
105	湖北省	2	1	2	1	1	0	0	0	0	2	1	8	4	3	2	2	2	2	2	2	2	3	2	2	1	1	1	1	2	1	4	3	3	3	2	2	4	3	3	4	3	3	4	4	4	2	4	4
106	湖北省	2	2	3	1	1	0	0	0	0	2	1	1	2	1	1	1	1	1	1	1	1	1	1	1	1	1	1	1	1	1	1	1	1	1	1	1	1	1	2	1	1	1	1	1	1	1	1	1
107	湖北省	2	1	5	1	1	1	0	0	0	1	1	4	2	2	2	2	1	1	1	1	1	2	2	2	1	1	1	1	1	1	2	1	1	1	1	1	1	1	1	2	1	2	1	4	5	1	5	5
108	湖北省	2	1	1	1	0	0	1	0	0	2	3	8	3	3	3	3	3	3	3	1	1	1	1	1	1	1	1	1	1	1	1	1	1	1	1	1	1	1	1	1	1	1	1	1	1	1	1	1
109	湖北省	2	2	3	1	1	0	0	0	0	3	1	4	2	1	1	2	1	2	2	1	1	1	1	1	1	1	2	1	1	1	2	2	2	1	2	1	2	2	1	2	2	1	2	4	5	1	5	5
110	湖北省	1	1	1	2	0	0	1	0	0	2	3	8	1	1	1	1	1	1	1	1	1	1	1	1	1	1	1	1	1	1	1	1	1	1	1	1	1	1	1	1	1	1	1	1	5	1	5	5
111	湖北省	1	1	3	2	1	0	0	0	0	3	1	4	1	1	1	1	1	1	5	1	1	1	1	1	1	1	5	1	1	1	5	5	5	1	1	1	5	1	1	5	1	1	4	5	5	1	5	5
112	湖北省	2	2	4	1	1	0	0	0	0	3	1	4	1	1	1	1	1	1	1	1	1	1	1	1	1	1	4	1	2	2	2	1	1	1	1	2	2	1	1	4	1	2	2	4	5	1	5	4
113	湖北省	1	1	5	1	1	0	0	0	0	1	1	4	3	3	3	5	3	1	1	1	1	1	3	1	1	1	3	1	1	1	1	2	2	3	3	3	3	2	1	4	3	3	2	4	5	1	5	5
114	湖北省	2	2	5	1	1	0	0	0	0	1	1	4	2	1	1	1	1	1	1	1	1	1	1	1	1	1	1	1	1	1	1	1	1	1	1	1	1	1	1	1	1	1	1	1	1	1	4	4
115	湖北省	2	3	2	2	0	0	1	0	0	3	2	1	2	2	2	2	1	1	1	3	2	1	2	2	3	2	2	4	2	1	2	3	2	3	3	2	2	4	4	4	5	3	4	3	2	2	2	1
116	湖北省	2	1	5	1	1	0	0	0	0	1	1	4	2	1	1	1	1	1	2	2	1	2	2	1	1	1	3	1	2	1	1	1	1	2	2	2	2	2	1	2	3	4	2	4	5	1	5	5
117	湖北省	2	1	1	2	0	0	0	0	1	2	3	8	1	2	2	2	2	3	2	2	2	1	2	1	1	1	1	1	1	1	4	3	3	2	3	2	2	4	2	2	2	4	2	4	4	2	4	4
118	湖北省	2	2	1	2	1	0	0	0	0	6	3	9	2	2	1	1	2	2	4	3	3	2	4	2	2	2	3	1	4	2	5	2	2	1	4	1	4	2	2	1	2	2	4	4	5	1	5	5
119	湖北省	2	1	4	1	1	0	0	0	0	1	1	5	2	1	2	2	2	2	2	1	1	1	3	1	1	1	1	1	1	1	2	1	2	1	1	2	2	2	1	2	1	1	1	4	5	1	5	5
120	湖北省	2	2	4	1	1	1	0	0	0	1	1	5	3	3	2	2	2	2	2	2	2	2	2	2	2	2	3	2	4	2	2	2	2	4	4	2	2	2	2	2	3	2	2	4	4	1	5	5
121	湖北省	2	3	2	1	1	0	0	0	0	5	2	1	1	2	3	3	2	2	2	1	1	1	1	1	1	1	1	1	2	1	1	1	1	1	1	1	3	1	2	1	1	1	1	1	4	1	4	5
122	湖北省	2	1	3	2	1	0	0	0	0	1	1	4	2	2	2	2	2	2	2	1	1	2	1	2	2	1	1	1	1	1	1	2	2	1	1	1	1	1	1	1	1	1	1	5	5	1	5	5
123	湖北省	1	1	4	1	1	0	0	0	0	2	1	4	2	3	2	2	2	2	2	2	2	2	2	2	2	2	3	2	2	2	3	2	2	2	2	2	2	2	2	2	2	2	2	2	2	2	2	2
124	湖北省	1	1	5	2	1	0	0	0	0	1	1	2	2	2	4	4	1	2	1	4	4	1	2	1	2	2	1	1	3	1	5	4	4	1	2	3	2	2	1	1	1	3	4	5	5	1	5	5
125	湖北省	2	2	4	1	1	0	0	0	0	1	1	9	2	2	2	2	2	2	2	2	2	3	2	2	2	2	2	2	2	2	2	2	2	2	2	2	2	2	2	2	2	2	2	3	4	2	4	4
126	湖北省	2	1	1	2	1	0	0	0	0	2	3	8	4	3	3	3	3	3	2	2	1	1	1	1	1	1	1	2	2	2	2	2	2	2	2	2	2	2	2	2	2	3	3	4	4	1	4	4
127	湖北省	1	1	4	1	1	0	0	0	0	2	1	4	4	3	2	2	2	2	2	2	2	1	1	1	2	3	2	2	2	2	3	2	2	2	2	2	2	2	2	2	2	2	2	2	4	2	4	4
128	湖北省	1	1	5	1	1	0	0	0	0	2	1	4	1	1	1	1	1	1	1	1	1	1	1	1	1	1	1	1	1	1	2	1	1	1	1	1	1	1	1	3	3	1	1	3	5	1	5	4
129	湖北省	1	2	5	1	1	0	0	0	0	1	1	4	2	2	4	4	2	2	2	2	2	2	2	2	1	1	2	2	1	1	3	2	2	2	2	2	2	2	2	3	2	2	2	4	4	1	5	4
130	湖北省	2	1	2	2	1	0	0	0	0	2	3	8	2	2	2	2	2	2	2	2	2	2	2	2	2	2	2	2	2	2	2	2	2	2	2	2	2	2	1	1	1	2	4	4	4	1	4	5
131	湖北省	2	1	5	2	1	0	0	0	0	3	1	2	4	4	2	2	2	2	2	2	2	2	2	1	1	1	2	1	1	1	3	2	2	1	1	1	1	1	3	4	1	2	1	5	5	1	5	5
132	湖北省	2	1	5	2	1	0	0	0	0	2	1	4	1	1	1	1	1	1	2	1	1	2	1	1	1	1	1	1	1	1	1	1	2	1	3	3	3	1	1	3	1	2	2	5	5	1	5	5
133	湖北省	2	2	4	1	1	0	0	0	0	2	1	4	2	1	2	2	2	2	2	1	1	2	2	2	2	2	4	2	2	2	2	2	2	2	2	2	3	4	2	1	2	2	2	3	4	5	4	4
134	湖北省	2	2	3	1	1	0	0	0	0	2	1	5	1	1	2	2	1	1	1	1	1	1	1	1	1	1	2	1	1	1	3	1	1	1	1	1	1	2	1	1	2	1	2	1	5	1	5	5
135	湖北省	2	1	3	1	1	0	0	0	0	2	1	8	3	2	2	2	2	2	1	1	1	1	2	1	1	1	2	2	1	3	3	2	2	1	1	2	4	2	1	4	1	1	4	4	5	1	5	5
136	湖北省	1	2	5	1	1	0	0	0	0	2	1	4	1	1	1	1	1	1	1	1	1	1	1	1	1	1	1	1	1	1	1	1	1	1	1	1	1	1	1	3	1	1	3	3	5	1	4	4
137	湖北省	2	2	4	1	1	0	0	0	0	2	1	4	1	1	1	1	1	1	1	1	1	1	1	1	1	1	1	1	1	1	1	1	1	1	1	1	1	1	1	4	1	1	4	3	5	1	4	4
138	湖北省	2	2	4	1	1	0	0	0	0	2	1	4	1	1	1	1	1	1	1	2	2	1	2	1	1	1	4	1	2	2	2	2	2	2	2	2	1	1	1	2	4	4	4	5	5	1	5	5
139	湖北省	2	2	5	1	1	0	0	0	0	1	1	5	2	2	3	3	3	2	2	2	2	1	3	1	1	1	1	1	2	1	3	3	3	1	1	2	2	3	1	3	2	2	2	4	5	1	5	5
140	湖北省	2	1	5	1	1	0	0	0	0	2	1	4	1	1	2	2	1	2	2	2	2	2	3	1	1	1	2	1	2	1	1	1	3	2	3	1	1	2	1	5	1	2	3	4	5	1	5	5
141	湖北省	1	1	5	2	1	0	0	0	0	2	1	3	2	2	4	4	2	4	2	2	2	2	2	2	2	2	2	2	2	2	2	2	2	2	2	2	2	2	2	2	2	2	2	2	2	2	2	2
142	湖北省	2	1	5	2	1	0	0	0	0	2	1	4	1	2	2	3	2	2	1	1	1	2	2	1	2	1	3	1	3	1	3	1	1	1	1	1	1	3	2	3	2	3	2	5	4	1	4	4
143	湖北省	2	1	2	2	1	0	0	0	0	2	1	8	2	1	5	5	5	1	4	4	4	3	3	2	2	2	3	3	3	3	3	3	3	3	3	3	4	4	2	2	4	4	4	5	4	2	4	4
144	湖北省	1	2	5	1	1	1	0	0	0	1	1	5	5	5	3	3	3	3	3	3	3	3	3	3	3	3	3	3	3	3	3	3	3	3	3	3	2	4	3	2	3	3	3	3	3	3	3	3
145	湖北省	2	2	5	1	1	0	0	0	0	1	1	4	1	1	1	1	1	1	1	1	1	1	1	1	1	1	1	1	1	1	1	1	1	1	1	1	1	1	1	1	1	1	1	1	1	1	1	1
146	湖北省	1	1	4	2	0	0	1	0	0	5	1	9	2	2	2	2	2	3	1	1	1	3	3	3	2	2	2	3	3	3	3	3	2	3	3	2	3	3	2	2	3	2	4	4	3	1	3	3
147	湖北省	1	1	5	1	1	0	0	0	0	1	1	5	2	2	2	1	1	1	1	1	2	2	2	2	2	1	1	1	1	2	3	2	2	2	2	2	2	2	3	3	2	3	4	4	3	2	2	3
148	湖北省	1	1	3	2	1	0	0	0	0	3	1	7	4	4	2	3	2	3	2	2	2	1	1	2	2	2	2	2	2	2	3	2	2	2	2	2	2	2	3	4	1	2	4	4	4	2	5	5
149	湖北省	1	1	4	1	1	0	0	0	0	1	1	3	3	2	1	1	1	1	3	1	1	1	1	1	1	1	3	1	1	1	4	2	2	2	2	2	3	2	1	5	4	2	2	4	4	1	5	5
150	湖北省	1	1	1	1	1	0	0	0	0	2	3	8	2	2	1	1	1	1	1	1	1	1	1	1	1	1	1	1	2	2	2	2	2	2	2	2	2	2	2	2	3	3	3	3	3	3	3	3
151	湖北省	1	2	3	1	1	0	0	0	0	2	1	3	1	2	2	1	1	2	2	2	2	2	2	2	1	1	1	1	1	1	1	1	1	1	1	1	1	1	1	1	1	1	1	1	1	1	1	1
152	湖北省	1	2	4	1	1	0	0	0	0	3	1	4	2	2	2	2	2	2	2	2	2	2	2	2	2	2	2	2	2	2	2	2	2	2	2	2	2	2	2	2	2	2	2	4	4	2	4	4
153	湖北省	2	2	5	1	1	1	0	0	0	1	1	5	1	1	1	1	1	1	1	1	1	1	1	1	1	1	5	1	1	1	1	1	1	1	1	1	1	1	1	1	1	1	1	1	5	5	5	5
154	湖北省	1	3	2	2	1	0	0	0	0	6	3	7	4	4	2	2	2	2	2	2	2	2	2	2	3	3	3	2	3	3	2	2	4	2	2	3	4	4	2	2	2	4	4	4	4	1	4	4
155	湖北省	1	2	4	1	1	0	0	0	0	3	1	4	2	2	2	2	2	2	2	1	1	1	1	1	1	1	1	1	1	1	2	2	2	2	1	1	1	1	2	1	1	1	1	4	5	1	5	5
156	湖北省	2	1	4	2	1	0	0	0	1	1	1	5	2	2	2	2	2	2	3	1	1	1	2	2	1	1	3	2	2	2	3	4	4	2	2	2	3	3	2	4	2	2	2	4	4	1	4	4
157	湖北省	1	1	1	2	0	0	1	0	1	6	3	8	3	1	2	2	1	1	2	1	3	1	2	1	1	1	1	1	1	1	1	1	1	1	1	1	1	1	1	1	1	1	4	3	5	1	4	4
158	湖北省	2	1	3	2	1	0	0	0	0	2	1	5	2	2	3	2	2	2	2	2	2	2	2	2	2	2	4	2	2	2	4	2	4	2	2	2	2	4	2	2	4	4	2	4	4	2	4	4
159	湖北省	2	2	4	1	1	0	0	0	0	2	1	3	4	1	1	1	1	1	2	1	1	1	1	1	1	1	1	1	1	1	1	2	1	1	1	1	4	3	1	1	3	1	3	4	5	1	5	5
160	湖北省	1	1	3	1	1	0	0	0	0	2	1	8	3	3	3	3	3	3	1	2	1	2	2	2	2	2	2	2	2	2	2	2	2	2	1	1	1	1	2	2	2	3	3	3	5	1	3	3
161	湖北省	2	2	3	1	1	0	0	0	0	3	1	3	3	2	1	2	2	2	2	2	2	2	2	2	2	2	3	2	3	3	3	2	2	2	2	2	2	3	2	2	2	2	2	4	4	2	4	4
162	湖北省	1	2	4	1	1	0	0	0	0	2	1	2	3	1	2	2	2	1	2	1	2	2	4	2	1	2	4	2	1	1	1	1	1	1	1	1	2	4	2	4	2	2	1	4	4	1	4	4
163	湖北省	2	1	1	2	1	0	0	0	1	2	3	8	3	3	3	3	3	3	3	3	3	3	3	3	3	3	3	3	3	3	3	3	3	3	3	3	3	3	3	3	3	3	3	3	3	3	3	3
164	湖北省	2	2	4	1	1	0	0	0	0	1	1	5	1	1	1	2	2	2	3	1	1	1	3	1	3	3	2	2	3	2	1	1	2	1	1	1	2	1	1	2	2	3	3	4	5	1	5	4
165	湖北省	2	2	5	1	1	0	0	0	0	1	1	9	2	2	2	2	1	1	2	2	2	2	2	1	1	1	2	1	2	1	2	2	2	2	2	1	2	2	2	2	3	2	4	2	5	1	5	4
166	湖北省	2	1	5	1	1	0	0	0	0	1	1	4	2	1	2	2	2	2	2	1	1	2	2	2	2	2	2	1	2	2	2	2	2	2	2	2	2	2	2	3	1	2	4	4	4	2	4	4
167	湖北省	2	1	3	1	1	0	0	0	0	4	1	1	2	4	1	2	3	4	2	2	2	2	2	2	2	1	2	2	2	2	1	2	1	3	1	3	2	4	3	3	3	1	2	2	3	1	5	2
168	湖北省	2	3	4	1	1	0	0	0	0	3	2	3	2	3	2	2	1	1	2	2	2	1	3	2	3	2	3	2	2	2	3	2	2	2	2	2	3	4	2	4	3	3	2	4	4	1	4	4
169	湖北省	2	1	4	1	0	0	0	0	1	4	1	7	3	3	3	3	3	3	4	3	3	2	2	2	2	3	3	2	3	3	3	3	3	2	3	3	3	2	2	4	3	3	3	4	4	2	4	3
170	湖北省	1	2	3	1	1	0	0	0	0	2	1	3	3	3	2	2	2	2	3	2	2	3	2	3	3	3	4	2	3	3	4	2	4	2	2	2	2	3	2	2	4	2	3	4	4	2	4	4
171	湖北省	2	2	4	1	1	1	0	0	0	1	1	5	2	2	2	2	2	2	2	3	2	2	3	2	2	2	2	2	3	2	2	2	2	3	2	2	3	3	2	2	2	3	3	4	4	2	4	4
172	湖北省	1	2	3	1	0	1	0	0	0	4	1	2	2	2	1	3	3	3	2	2	2	3	2	2	2	2	2	2	2	3	2	3	3	2	2	2	3	2	2	4	2	2	3	4	4	4	4	4
173	湖北省	2	1	4	1	1	0	0	0	0	1	1	2	3	2	4	4	2	2	2	2	2	2	3	2	2	2	4	2	4	2	4	2	4	2	4	3	3	2	2	4	4	4	4	4	4	1	4	4
174	湖北省	2	2	5	1	1	0	0	0	0	1	1	5	4	3	1	1	1	1	2	2	2	1	1	2	1	1	1	1	1	1	1	1	1	1	1	1	1	1	1	4	2	2	3	2	5	5	5	3
175	湖北省	2	1	4	1	1	0	0	0	0	2	1	4	2	2	2	2	2	2	2	2	2	2	3	2	1	1	2	2	2	2	2	2	2	2	2	2	2	3	2	2	3	2	2	4	4	2	4	4
176	湖北省	2	2	5	1	1	0	0	0	0	1	1	2	2	2	2	3	2	3	2	2	2	1	2	2	2	2	3	2	3	3	4	3	4	2	2	3	2	3	2	3	4	2	3	3	4	1	5	5
177	湖北省	2	1	1	2	1	0	0	0	0	2	3	8	2	2	2	2	2	2	2	4	2	2	2	2	2	3	2	2	2	2	2	2	2	2	2	2	2	2	2	2	2	2	2	2	2	2	4	4
178	湖北省	1	3	4	1	1	0	0	0	0	2	1	4	1	1	1	1	1	1	1	1	1	1	3	1	1	1	2	1	1	1	2	2	2	1	2	1	2	2	2	2	2	2	2	2	4	1	4	4
179	湖北省	1	2	4	1	1	0	0	0	0	3	1	4	2	2	2	2	2	2	2	2	2	1	2	2	1	2	2	2	2	2	2	2	4	2	2	2	3	2	1	4	2	3	1	3	4	1	4	4
180	湖北省	1	2	2	1	1	0	0	0	0	2	1	4	2	2	2	2	1	1	1	1	1	1	1	1	1	1	1	1	1	1	1	1	1	1	1	1	1	1	1	1	1	1	1	1	1	1	1	1
181	湖北省	2	1	1	1	0	0	1	0	0	4	3	8	3	3	2	2	2	2	4	4	2	1	3	4	2	2	2	3	2	3	2	4	4	4	4	3	4	2	2	4	2	3	3	3	5	1	5	4
182	湖北省	2	2	4	1	1	0	0	0	0	1	1	3	2	2	2	2	2	2	2	2	2	1	2	1	1	1	1	1	1	1	2	1	2	1	1	1	1	2	1	2	2	3	3	4	5	1	5	5
183	湖北省	1	2	5	1	1	0	0	0	0	2	1	4	1	1	3	3	2	2	2	1	1	1	1	2	3	3	2	2	3	2	3	2	3	3	4	2	3	3	1	3	3	3	2	3	4	2	4	4
184	湖北省	1	2	2	1	1	0	0	0	0	2	1	4	5	2	1	1	1	1	4	1	1	1	1	1	1	1	3	1	1	1	2	2	2	2	2	2	2	2	1	5	1	1	1	3	5	1	5	5
185	湖北省	1	1	4	1	1	0	0	0	0	2	1	4	1	1	1	1	1	1	5	1	5	1	1	1	1	1	1	1	1	1	1	1	5	1	1	1	1	5	1	1	1	1	5	5	5	2	5	5
186	湖北省	2	2	4	1	1	0	0	0	0	2	1	5	2	3	3	3	3	3	3	2	3	2	3	2	2	2	3	3	3	3	3	3	3	3	3	3	2	3	2	2	2	2	2	4	4	4	4	4
187	湖北省	1	1	4	1	1	1	1	0	0	2	1	4	1	1	1	1	1	1	1	1	1	1	1	1	1	1	1	1	1	1	1	1	1	1	1	1	1	1	1	1	1	1	3	4	5	1	5	5
188	湖北省	2	1	3	1	1	0	0	0	0	2	1	9	1	1	1	1	1	1	1	1	1	1	1	1	1	1	1	1	1	1	1	1	1	1	1	1	1	1	1	1	1	1	4	5	5	1	5	5
189	湖北省	1	3	1	1	1	0	0	0	0	2	1	4	1	1	1	1	1	1	1	1	1	1	1	1	1	1	1	1	1	1	1	1	1	1	1	1	1	1	1	1	1	1	1	1	1	1	5	5
190	湖北省	1	1	5	1	1	0	0	0	0	2	1	1	1	1	1	1	1	1	1	1	1	1	1	1	1	1	1	1	1	1	1	1	1	1	1	1	1	1	1	1	1	1	1	1	5	1	5	5
191	湖北省	1	3	5	1	1	1	0	0	0	2	1	3	2	2	2	2	2	2	2	2	2	3	2	2	2	2	3	2	2	2	3	3	3	3	4	3	2	4	2	2	3	3	3	4	4	2	4	4
192	湖北省	2	1	5	1	1	0	0	0	0	2	1	2	3	3	2	2	2	2	3	2	2	2	2	2	2	2	2	2	2	2	4	3	4	3	3	2	3	3	2	3	3	2	3	2	4	2	4	4
193	湖北省	2	2	3	1	1	0	0	0	0	3	1	9	4	3	3	3	2	3	2	2	1	2	3	2	2	2	3	2	2	1	3	2	3	1	1	3	3	3	2	2	2	3	3	4	5	1	5	5
194	湖北省	2	2	5	1	1	0	0	0	0	2	1	2	2	2	2	2	2	1	4	2	2	1	1	1	4	3	3	3	3	3	3	4	4	2	4	3	3	2	4	4	4	3	4	4	3	2	3	3
195	湖北省	2	2	5	1	1	0	0	0	0	2	1	2	3	3	3	3	3	3	3	3	3	3	3	3	3	3	3	3	3	3	3	3	3	3	3	3	3	3	3	3	3	3	3	3	3	3	3	3
196	湖北省	2	4	4	1	1	0	0	0	0	3	2	4	2	2	2	2	1	2	2	1	1	1	1	1	1	1	1	1	4	2	2	1	1	1	4	4	1	2	1	2	2	2	2	2	5	5	5	4
197	湖北省	2	1	4	1	1	0	0	0	0	2	1	4	2	2	2	3	2	2	2	2	2	2	2	2	2	2	2	2	2	2	2	3	3	2	2	2	2	2	2	3	2	2	2	3	4	2	4	4
198	湖北省	2	4	4	1	1	0	0	0	0	3	2	4	1	2	1	1	1	1	1	1	2	1	1	1	1	1	1	1	2	1	1	1	2	1	2	4	1	2	1	2	4	2	2	4	5	1	1	4
199	湖北省	1	1	5	2	1	0	0	0	0	3	1	6	2	2	4	4	1	1	2	2	1	2	2	2	2	2	2	2	4	2	2	2	2	3	4	2	2	2	4	4	1	2	2	4	4	4	4	2
200	湖北省	1	1	5	1	1	0	0	0	0	1	1	5	3	3	3	2	2	2	4	1	2	2	3	2	2	2	2	3	1	2	3	3	3	2	2	2	2	2	2	4	4	4	2	2	2	3	3	3
201	湖北省	2	2	3	1	1	0	0	0	0	2	1	4	2	2	2	2	2	2	2	2	2	2	2	2	2	2	2	2	2	2	2	2	2	2	2	2	2	2	2	4	2	3	2	2	4	4	4	4
202	湖北省	2	2	5	1	1	0	0	0	0	2	1	4	4	2	2	2	3	2	2	2	2	1	2	2	2	2	2	2	2	2	2	2	2	2	2	2	2	2	2	2	2	2	2	2	2	2	2	2
203	湖北省	2	3	5	1	1	1	0	0	0	2	1	4	1	1	1	1	1	1	1	1	1	1	1	1	1	1	1	1	1	1	1	1	1	1	1	1	1	1	1	1	1	1	1	4	5	1	5	5
204	湖北省	1	2	4	1	1	0	0	1	0	3	1	4	2	2	1	1	1	1	1	1	1	1	1	1	1	1	1	1	1	1	1	1	1	1	1	1	1	1	1	4	3	3	3	4	5	1	5	5
205	湖北省	2	3	2	2	1	0	0	0	0	5	3	9	2	2	4	2	2	4	1	1	4	2	1	3	2	3	4	2	3	3	2	5	4	2	2	4	2	4	4	4	2	2	1	4	5	1	4	4
206	湖北省	2	1	4	1	1	0	0	0	0	3	1	9	2	3	2	2	2	2	2	3	2	1	3	3	2	2	4	2	2	3	3	4	4	3	3	3	3	3	3	3	3	3	2	3	3	3	3	3
207	湖北省	2	1	2	1	1	0	0	0	0	2	1	1	2	2	2	2	1	2	4	2	2	2	2	2	2	2	2	2	2	2	2	2	2	3	2	2	2	2	2	2	2	2	2	2	4	2	4	4
208	湖北省	1	1	5	1	1	0	0	0	0	2	1	2	2	3	3	3	2	2	1	2	2	3	3	2	2	2	3	2	2	2	3	2	2	2	2	2	3	3	3	3	3	3	3	3	3	3	3	3
209	湖北省	2	3	2	2	1	0	0	0	0	6	3	7	4	3	4	4	2	2	2	2	3	2	3	2	4	2	4	2	3	3	4	2	4	4	2	2	4	4	4	4	2	4	4	4	4	1	4	4
210	湖北省	1	3	2	2	0	0	1	0	0	3	1	7	2	2	2	2	2	1	1	1	2	2	2	3	3	2	2	2	1	2	1	1	1	1	2	3	3	4	3	4	2	4	4	3	4	5	2	1
211	湖北省	2	3	4	1	1	0	0	0	0	3	2	4	2	2	2	2	2	2	2	1	1	1	2	1	2	2	2	1	2	2	2	2	2	2	2	2	2	2	2	4	2	2	2	4	4	2	4	4
212	湖北省	1	1	1	2	0	0	1	0	0	2	3	8	1	1	1	1	1	1	1	1	1	1	1	1	1	1	1	1	1	1	1	1	1	1	1	1	1	1	1	1	1	1	1	1	5	1	5	5
213	湖北省	2	3	2	2	1	0	0	0	0	6	3	7	4	3	4	4	2	2	2	2	2	2	4	4	4	2	2	2	4	2	4	2	4	4	4	2	4	4	4	4	2	4	4	4	4	1	4	4
214	湖北省	2	2	4	2	1	0	0	0	0	6	1	7	2	3	3	3	3	3	3	3	3	2	2	2	3	3	3	3	3	3	3	2	2	2	2	3	3	3	3	3	2	2	2	4	4	1	4	4
215	湖北省	1	1	5	2	1	1	0	0	0	2	1	1	4	3	3	3	2	2	1	2	1	2	2	1	1	1	2	1	1	1	3	1	1	1	1	1	2	1	1	2	1	1	3	5	5	1	5	5
216	湖北省	2	2	4	1	1	0	0	0	0	3	1	4	1	2	1	1	1	1	1	1	1	1	2	1	1	1	2	1	1	1	2	1	1	1	1	1	1	1	1	1	1	1	1	2	5	1	5	5
217	湖北省	1	2	4	1	1	0	0	0	0	2	1	4	2	4	4	4	2	2	2	2	2	2	4	2	2	2	4	2	2	2	4	2	2	2	2	2	4	4	2	2	4	2	4	4	4	2	4	4
218	湖北省	2	2	4	1	1	0	0	0	0	2	1	3	1	1	1	3	3	2	1	1	1	1	1	1	1	1	3	1	3	1	3	2	1	1	1	2	1	1	3	1	2	2	3	4	4	1	4	4
219	湖北省	2	4	3	1	1	0	0	0	0	4	2	1	2	2	2	2	2	2	4	2	2	2	2	3	2	2	2	2	3	2	3	4	2	3	2	2	2	4	3	4	2	3	2	4	4	1	4	3
220	湖北省	2	2	5	1	1	0	0	0	0	1	1	4	2	2	2	2	2	2	2	2	2	2	2	2	2	2	2	2	2	2	2	2	2	2	2	2	2	2	2	2	2	2	2	2	2	2	2	2
221	湖北省	2	3	3	1	1	0	0	0	0	4	2	1	1	2	2	2	2	2	2	1	2	1	2	1	1	2	2	2	1	2	2	2	2	1	1	4	2	2	1	2	2	2	2	4	5	5	4	4
222	湖北省	2	1	5	1	1	0	0	0	0	2	1	4	2	2	2	2	2	2	2	2	2	2	2	2	2	1	2	2	2	2	2	3	3	2	2	2	1	3	1	4	3	2	3	4	4	2	5	5
223	湖北省	1	1	2	1	0	0	1	1	0	4	1	7	4	2	2	2	1	1	1	2	2	1	1	1	1	2	2	2	2	2	3	2	4	1	1	1	2	2	2	4	2	2	4	5	5	1	5	5
224	湖北省	1	1	4	1	1	0	0	0	0	1	1	5	4	4	3	3	1	2	2	1	3	1	2	2	4	3	3	3	4	3	2	1	1	1	2	2	3	2	3	3	2	2	4	4	3	3	4	3
225	湖北省	2	1	3	1	1	0	0	0	0	3	1	4	2	2	2	2	2	2	2	1	1	2	3	1	1	1	3	1	2	2	4	2	2	2	1	2	2	2	1	3	4	2	3	4	5	1	5	5
226	湖北省	1	1	5	1	1	0	0	0	0	2	1	4	4	4	4	5	5	4	5	5	4	4	5	5	4	1	1	1	1	1	1	4	1	4	1	4	1	1	1	1	1	1	1	1	4	4	1	4
227	湖北省	2	2	5	1	1	1	0	0	0	1	1	5	2	2	2	2	2	2	2	2	2	2	2	2	2	2	2	2	2	2	2	2	2	2	2	2	2	2	2	4	2	2	3	3	4	2	4	4
228	湖北省	2	3	4	1	1	0	0	0	0	2	1	4	2	2	2	2	2	2	2	2	1	2	2	2	2	2	2	2	2	2	2	2	2	2	2	2	2	2	2	4	2	2	2	2	5	2	4	4
229	湖北省	1	4	1	2	1	0	0	0	0	6	3	9	3	3	3	3	3	3	3	3	3	3	3	3	3	3	3	3	3	3	3	3	3	3	3	3	3	3	3	3	3	3	3	3	3	3	3	3
230	湖北省	2	2	4	1	1	0	0	0	0	2	1	4	1	1	1	1	1	1	1	1	1	1	2	1	1	1	1	1	2	2	2	2	2	2	2	2	1	1	2	1	2	2	2	4	4	1	4	4
231	湖北省	1	1	1	2	1	0	0	0	0	3	1	4	2	2	2	2	2	2	2	2	2	2	2	2	2	2	4	2	2	2	2	2	2	2	2	2	2	2	2	2	2	2	2	2	4	2	4	4
232	湖北省	2	2	3	1	1	0	0	0	0	3	1	4	2	2	2	2	2	2	2	2	2	1	1	1	1	1	2	1	2	1	2	1	1	1	1	1	2	2	1	2	2	2	2	2	4	1	5	5
233	湖北省	2	1	4	1	0	0	1	0	0	2	3	9	3	3	2	2	2	2	4	1	1	2	2	1	1	1	1	1	1	1	4	2	2	2	2	2	2	2	2	2	3	3	3	5	5	1	4	4
234	湖北省	1	2	5	1	1	0	0	0	0	1	1	4	1	1	1	1	1	1	1	1	1	2	3	2	1	1	3	1	3	1	4	3	1	1	1	3	2	4	1	5	4	4	1	5	5	1	5	5
235	湖北省	1	2	5	1	1	0	0	0	0	2	1	6	2	3	2	2	1	1	3	1	1	1	3	1	1	1	4	1	3	2	3	2	2	2	2	3	2	2	3	4	2	3	2	4	4	1	4	5
236	湖北省	2	1	4	1	1	0	0	0	0	1	1	4	2	2	2	2	2	2	2	1	1	1	2	2	2	2	2	2	2	2	2	2	2	2	2	2	2	2	2	4	2	2	1	3	5	1	5	5
237	湖北省	2	1	5	1	1	0	0	0	0	3	1	4	1	1	1	1	1	1	4	2	1	1	2	1	1	1	2	1	1	1	2	2	2	1	1	1	1	1	1	4	2	2	4	4	4	1	4	4
238	湖北省	2	1	5	1	1	1	0	0	0	2	1	2	2	2	2	4	2	3	2	2	2	1	2	2	2	2	4	2	2	2	2	2	4	2	4	3	2	3	3	4	4	2	2	2	4	1	4	4
239	湖北省	1	2	5	1	1	1	0	0	0	2	1	1	1	1	1	1	1	1	1	1	1	1	1	1	1	1	1	1	1	1	5	1	1	1	1	1	1	1	1	5	1	1	1	5	5	1	5	5
240	湖北省	2	2	5	1	1	1	0	0	0	2	1	2	2	2	2	2	1	1	1	1	1	1	2	1	1	1	2	1	2	1	4	2	1	1	1	2	1	2	1	2	2	2	2	4	5	1	5	5
241	湖北省	2	3	5	1	1	0	0	0	0	2	2	5	2	2	2	2	2	2	2	2	1	2	1	1	2	2	3	1	2	2	1	2	2	2	2	2	2	2	3	4	2	2	2	4	4	1	4	4
242	湖北省	2	1	4	2	1	0	0	0	0	2	1	2	2	3	2	2	2	3	2	2	3	2	2	2	2	2	3	3	3	3	3	3	3	3	2	3	3	3	3	3	3	4	3	3	4	2	3	4
243	湖北省	2	2	4	1	1	0	0	0	0	1	1	4	1	2	2	2	2	2	2	2	2	2	2	2	2	2	2	2	2	2	2	2	2	2	2	2	2	2	2	3	3	2	3	3	4	2	4	4
244	湖北省	2	2	5	1	1	0	0	0	0	1	1	4	2	2	2	2	2	2	2	2	2	2	2	2	2	2	1	1	2	2	4	2	2	2	2	2	2	2	2	4	2	3	4	3	4	2	4	4
245	湖北省	1	2	5	1	1	1	0	0	0	3	1	2	2	2	2	2	2	2	1	2	2	2	2	2	2	2	2	2	2	2	3	3	3	2	2	2	2	2	2	2	3	3	3	4	4	1	4	4
246	湖北省	2	1	5	1	1	0	0	0	0	1	1	4	2	1	1	1	1	1	1	1	1	1	1	1	1	1	2	1	1	1	1	1	1	1	1	2	1	1	1	2	2	2	2	5	5	1	5	5
247	湖北省	2	2	4	1	1	0	0	0	0	2	1	2	1	1	2	2	1	1	1	1	1	1	1	1	1	1	2	1	1	1	2	2	2	2	2	2	2	2	1	2	2	2	3	4	4	1	5	4
248	湖北省	1	3	5	1	1	0	0	0	0	2	1	5	2	2	2	2	2	2	2	2	2	2	2	2	2	2	4	2	2	2	3	2	2	2	2	2	2	2	2	4	2	2	2	4	4	2	4	4
249	湖北省	1	2	5	1	1	1	1	1	0	1	1	2	2	2	2	4	3	3	2	1	1	1	1	1	1	1	3	3	3	1	2	2	4	3	3	3	2	3	1	4	2	2	2	4	5	1	5	5
250	湖北省	1	2	4	1	1	0	0	0	0	2	1	1	2	2	2	4	1	2	2	1	2	2	4	2	1	1	2	1	2	2	2	2	2	2	2	3	4	2	2	2	3	2	3	4	4	1	4	4
251	湖北省	2	1	5	1	1	1	0	0	0	1	1	4	1	1	2	2	2	1	1	1	2	1	2	1	1	1	1	1	1	1	1	1	1	1	1	2	2	2	1	2	1	2	2	4	5	1	5	5
252	湖北省	2	1	4	1	1	0	0	0	0	2	1	2	2	2	2	2	1	1	1	1	1	3	3	2	1	1	3	1	2	1	4	4	4	2	3	1	1	2	1	5	4	3	5	2	5	2	1	3
253	湖北省	1	1	5	1	1	1	0	0	0	1	1	3	2	2	4	4	3	2	2	1	2	2	2	2	1	2	2	2	3	3	3	3	2	3	3	3	3	3	3	3	2	3	3	2	2	3	3	2
254	湖北省	1	1	5	1	1	0	0	0	0	2	1	1	2	2	2	2	2	2	2	2	2	2	2	2	2	2	2	2	2	2	2	2	2	2	2	2	3	2	2	2	3	3	3	3	4	2	4	4
255	湖北省	1	1	5	1	1	1	1	0	0	1	1	2	2	2	3	2	1	1	2	1	4	3	3	3	1	1	2	1	3	3	2	4	5	4	3	2	1	4	2	5	4	2	4	5	5	1	5	5
256	湖北省	2	2	5	1	0	0	0	1	0	1	1	5	1	2	3	3	2	2	2	1	1	1	1	1	1	1	5	1	1	2	3	2	3	2	2	2	1	4	2	2	2	2	2	5	4	1	4	4
257	湖北省	2	2	5	1	1	0	0	0	0	1	1	3	1	1	1	1	1	1	1	1	1	1	1	1	1	1	2	1	1	1	2	2	2	1	1	1	1	1	1	5	1	1	1	4	4	5	5	5
258	湖北省	1	3	5	1	1	0	0	0	0	1	1	2	2	3	4	3	2	2	4	2	2	2	2	2	2	2	4	2	2	2	2	4	4	4	4	2	2	4	3	2	4	4	3	3	3	2	3	4
259	湖北省	1	2	5	1	0	0	0	1	0	2	1	3	2	2	2	2	2	2	2	2	2	2	3	2	2	2	2	2	2	2	2	2	2	2	2	3	2	2	2	4	4	4	2	4	4	1	4	4
260	湖北省	1	2	5	1	1	0	0	0	0	1	1	5	1	2	2	2	2	2	2	1	1	1	3	3	2	1	2	2	1	2	2	2	2	1	1	1	1	3	1	4	4	4	3	3	4	3	3	3
261	湖北省	1	1	2	2	0	0	0	1	0	1	1	8	2	2	2	2	2	2	3	2	3	2	2	2	2	2	2	2	2	2	2	2	2	2	2	2	2	2	2	2	2	2	2	2	2	2	2	2
262	湖北省	1	1	5	1	1	0	0	0	0	1	1	3	2	2	2	2	2	2	2	2	2	1	2	2	1	1	2	1	3	2	3	2	2	2	2	2	2	2	3	4	2	2	4	4	4	2	4	5
263	湖北省	1	2	5	1	1	1	0	1	0	1	1	5	4	4	4	4	2	2	2	1	1	1	1	1	1	1	1	1	1	1	2	1	2	1	1	1	1	1	1	1	1	1	1	4	5	1	5	5
264	湖北省	1	2	5	1	1	1	1	0	0	1	1	6	1	1	1	1	1	1	1	1	1	1	1	1	1	1	1	1	1	1	1	1	1	1	1	1	1	1	1	1	1	1	1	4	5	1	4	5
265	湖北省	2	3	4	1	1	0	0	0	0	4	2	9	3	3	3	4	3	2	3	2	2	2	2	2	4	2	3	2	3	3	3	2	3	2	3	3	2	3	3	3	3	3	3	3	3	2	4	3
266	湖北省	2	1	3	2	1	0	0	0	0	2	1	9	2	2	2	2	2	2	2	1	2	1	4	4	2	2	4	2	2	2	2	2	2	2	2	2	2	2	2	4	2	2	3	4	4	2	4	4
267	湖北省	2	2	5	1	1	1	0	0	0	2	1	2	2	4	3	3	2	2	4	2	2	1	3	2	1	1	4	2	3	2	3	2	2	2	2	4	1	4	2	4	4	3	3	4	4	2	4	4
268	湖北省	2	2	5	1	0	0	0	1	0	1	1	5	2	2	1	1	1	1	1	1	1	1	1	1	1	1	2	1	1	1	2	2	2	1	2	2	2	1	2	1	1	2	1	3	5	1	5	5
269	湖北省	2	2	5	1	1	0	0	0	0	1	1	4	1	1	1	1	1	1	1	1	1	2	2	1	1	1	1	1	1	1	1	1	1	1	1	1	1	1	1	1	2	1	1	4	5	1	5	5
270	湖北省	2	1	5	1	0	0	0	1	0	1	1	5	1	2	2	3	1	1	2	2	1	2	2	1	1	1	1	1	1	1	1	2	2	2	2	2	2	2	2	2	2	2	2	4	4	2	4	4
271	湖北省	1	1	1	1	1	1	1	0	0	1	1	8	1	1	3	2	1	1	1	1	1	3	3	1	1	1	1	1	1	1	1	2	3	1	1	1	1	3	2	2	4	4	4	4	2	4	2	4
272	湖北省	1	1	5	1	1	0	0	0	0	1	1	5	3	3	5	5	2	2	2	2	2	5	5	4	1	1	1	1	4	1	4	2	2	2	2	2	2	4	2	4	4	4	4	4	4	2	3	3
273	湖北省	1	2	5	1	1	0	0	0	0	1	1	5	3	2	3	3	2	2	2	1	3	2	3	2	2	2	2	3	3	1	3	2	3	3	3	2	2	3	2	4	2	4	2	4	4	2	4	5
274	湖北省	2	1	3	1	1	0	0	0	0	2	1	4	2	2	2	2	1	1	1	2	2	1	1	1	1	1	1	1	2	2	1	1	1	1	1	1	1	1	1	1	1	1	2	1	4	1	5	5
275	湖北省	2	2	5	1	1	1	0	0	0	2	1	7	1	1	1	1	1	1	2	2	1	1	1	1	1	1	2	1	1	1	1	1	1	1	2	1	1	1	1	1	2	1	1	1	5	1	5	5
276	湖北省	2	1	4	1	1	0	0	0	0	2	1	7	3	3	3	3	2	2	2	2	2	2	2	2	2	2	2	2	2	2	3	2	2	2	2	2	2	2	2	2	2	2	2	3	4	2	4	4
277	湖北省	2	1	5	2	1	0	0	0	0	1	1	4	2	2	2	2	2	2	3	1	1	1	4	1	1	1	2	1	1	1	1	1	1	1	1	1	1	1	1	1	1	1	1	1	1	1	5	5
278	湖北省	1	2	5	1	1	1	0	0	0	2	1	2	2	2	2	3	2	2	2	1	1	2	3	1	3	3	4	1	3	2	3	3	3	3	4	3	2	2	2	3	2	2	2	4	4	1	4	4
279	湖北省	2	1	5	1	1	1	0	0	0	1	1	4	1	1	1	1	1	1	1	1	1	2	1	1	1	1	1	1	1	1	1	1	1	1	1	1	1	1	1	2	1	1	1	5	5	1	5	5
280	湖北省	2	2	5	1	0	0	0	1	0	1	1	5	2	1	2	2	2	2	2	2	2	2	2	2	1	1	2	1	2	2	4	2	2	2	2	2	2	4	2	4	4	4	4	4	4	1	4	4
281	湖北省	2	3	5	1	1	0	0	0	0	2	1	1	2	2	2	2	2	2	2	1	1	1	3	1	1	1	1	1	2	2	2	2	2	2	4	2	1	4	2	2	4	2	4	4	4	2	4	4
282	湖北省	2	2	5	1	0	0	0	1	0	1	1	5	2	2	3	3	2	2	2	1	1	2	4	2	1	1	4	1	3	2	4	2	4	4	3	2	4	4	2	4	4	4	4	4	3	2	4	4
283	湖北省	1	2	5	1	1	1	1	0	0	1	1	6	2	1	3	3	2	1	2	1	1	2	3	3	1	1	2	1	1	2	3	2	2	2	2	1	1	4	2	4	2	2	2	4	4	1	5	4
284	湖北省	1	2	5	1	1	0	0	0	0	1	1	5	2	3	2	2	2	2	2	2	2	2	2	2	2	2	2	2	2	2	4	2	2	2	2	2	2	3	3	3	3	4	3	4	3	2	5	4
285	湖北省	2	2	5	1	1	1	1	0	0	1	1	2	2	2	3	3	1	2	3	2	2	2	3	3	3	2	4	2	3	2	3	4	4	3	3	2	2	4	3	4	3	3	3	4	4	2	4	4
286	湖北省	1	2	5	1	1	1	0	0	0	2	1	3	1	1	2	3	2	2	2	2	2	2	3	1	1	1	3	1	2	2	2	2	2	2	2	2	2	2	1	3	3	3	3	5	5	1	4	4
287	湖北省	2	2	5	1	0	0	0	1	0	1	1	5	2	3	2	2	2	2	2	1	1	2	3	2	2	2	3	2	3	2	3	4	4	2	4	3	2	2	2	4	4	4	4	4	4	1	4	4
288	湖北省	2	1	3	1	0	1	0	1	0	2	1	3	4	2	2	2	2	2	2	2	2	2	2	2	2	2	2	2	3	3	3	2	2	2	2	2	5	5	5	5	5	5	5	5	5	5	5	5
289	湖北省	2	2	5	1	1	0	0	0	0	1	1	2	2	1	1	1	1	1	1	1	1	1	1	1	1	1	2	1	1	1	4	1	1	1	1	1	1	1	1	1	1	1	1	3	4	1	4	5
290	湖北省	1	2	5	1	1	0	0	0	0	1	1	1	2	2	2	2	2	2	2	2	2	2	2	2	2	2	2	2	2	2	2	2	2	2	2	2	2	2	2	2	2	2	2	2	2	2	2	2
291	湖北省	1	1	5	1	1	0	0	0	0	1	1	1	2	3	2	1	1	1	2	3	2	2	2	2	1	2	3	1	2	2	2	2	1	2	1	1	3	2	2	1	3	3	4	3	2	1	3	3
292	湖北省	2	2	3	1	1	0	0	0	0	3	3	7	2	2	2	2	2	2	2	1	3	1	3	3	2	3	3	1	3	2	3	2	2	2	2	2	3	3	2	2	3	3	3	3	4	2	4	4
293	湖北省	1	2	5	1	1	1	0	0	0	2	1	6	2	2	3	3	2	2	2	2	2	2	2	2	2	2	3	2	2	2	2	2	2	2	2	2	2	3	2	3	3	3	3	4	4	2	4	4
294	湖北省	1	1	5	1	1	1	0	0	0	2	1	2	2	2	1	3	1	1	2	1	2	3	3	4	2	2	2	2	2	3	2	4	3	2	3	2	2	2	2	5	3	3	4	5	4	1	4	5
295	湖北省	2	1	3	1	1	0	0	0	0	2	1	4	1	1	1	1	1	1	2	1	1	2	1	2	1	1	2	1	1	1	3	1	1	2	2	2	2	2	2	3	3	2	2	4	4	1	4	4
296	湖北省	2	1	5	2	1	0	0	0	0	2	1	1	2	2	2	2	2	2	2	2	1	1	2	1	1	1	2	1	2	2	3	2	2	1	4	2	2	2	1	2	2	3	4	5	5	1	5	4
297	湖北省	1	1	5	2	1	0	0	0	0	2	1	1	2	2	2	2	2	2	2	1	1	1	1	1	1	2	1	1	4	1	3	2	2	1	2	3	2	1	4	2	3	4	1	4	5	1	3	3
298	湖北省	1	1	5	1	1	0	0	0	0	2	1	7	3	3	3	3	3	3	2	1	2	2	3	2	2	2	1	2	2	2	3	2	2	3	2	2	2	3	2	3	3	3	2	3	3	1	3	4
299	湖北省	1	2	5	1	1	0	0	0	0	2	1	2	2	2	2	2	2	2	2	2	2	2	2	2	2	2	2	2	2	2	4	2	2	2	2	2	2	2	1	4	2	2	4	3	3	2	5	5
300	湖北省	1	2	5	1	1	0	0	0	0	2	1	2	1	1	1	1	1	1	1	1	1	1	1	1	1	1	1	1	1	1	3	1	2	1	1	1	1	1	1	1	1	1	1	5	5	1	5	5
301	湖北省	1	1	5	1	1	1	1	1	0	2	1	2	2	1	1	2	1	1	1	1	1	1	3	1	1	1	1	1	1	1	2	2	2	2	3	2	1	1	1	4	1	2	3	4	5	1	5	5
302	湖北省	2	2	5	1	1	0	0	0	0	1	1	2	2	2	2	2	2	2	2	2	2	3	2	2	2	2	2	2	2	2	2	2	2	2	2	2	2	2	2	4	3	2	3	3	4	2	4	4
303	湖北省	2	2	5	1	1	1	0	0	0	2	1	1	2	2	2	3	2	2	2	1	1	2	1	1	2	2	2	2	2	3	4	2	4	3	3	4	2	2	1	4	3	3	3	4	4	2	4	4
304	湖北省	2	2	5	1	1	0	0	0	0	2	1	5	1	2	2	2	2	1	1	2	2	2	4	2	2	2	4	2	2	2	4	2	2	2	2	2	2	3	2	4	3	2	3	3	4	2	4	4
305	湖北省	2	1	4	1	1	0	0	0	0	2	1	2	2	2	2	2	2	2	2	2	2	2	2	2	2	2	2	2	2	2	2	2	2	2	3	2	2	2	2	2	2	3	3	3	4	1	5	5
306	湖北省	2	2	5	1	0	0	0	1	0	2	1	3	1	1	3	3	1	1	2	1	1	1	2	1	1	1	1	1	1	1	4	2	3	1	3	2	1	3	1	2	3	3	3	2	5	5	5	5
307	湖北省	2	2	5	1	1	1	0	0	0	1	1	2	4	4	4	4	2	2	4	2	2	2	3	2	2	4	4	4	4	2	4	2	2	4	4	2	2	4	2	4	4	3	4	5	5	4	3	3
308	湖北省	2	2	5	1	1	1	0	0	0	1	1	2	1	1	4	2	1	1	1	1	1	2	1	1	1	1	4	1	1	1	4	1	2	1	3	2	1	3	1	2	4	3	2	4	5	1	5	5
309	湖北省	2	2	5	1	1	0	0	0	0	1	1	2	4	3	2	2	2	1	1	1	1	1	2	1	1	1	1	1	1	1	3	2	4	2	1	1	4	2	1	4	2	2	1	4	5	1	5	5
310	湖北省	1	2	5	1	1	0	0	0	0	2	1	2	2	1	2	4	2	2	2	1	1	2	3	1	1	1	1	1	2	1	3	2	2	2	2	2	3	4	1	2	4	2	3	4	5	1	4	5
311	湖北省	1	1	4	1	1	0	0	0	0	3	1	3	1	1	2	2	1	2	1	1	1	3	3	2	1	1	3	1	1	1	1	2	2	2	1	1	1	4	1	1	4	3	1	3	5	1	5	5
312	湖北省	2	1	1	1	1	0	0	0	0	2	1	8	1	2	3	3	2	2	1	2	2	2	2	1	1	1	3	1	2	2	3	2	2	1	1	3	1	4	1	4	2	2	2	4	4	1	4	4
313	湖北省	2	3	5	1	1	0	0	0	0	1	1	4	2	2	2	2	2	2	2	2	2	2	2	2	2	2	2	2	2	2	2	2	2	2	2	2	2	2	2	2	2	2	2	2	2	2	2	2
314	湖北省	2	2	5	1	1	0	0	0	0	1	1	2	2	2	3	4	1	1	1	1	1	4	2	1	1	1	1	1	1	1	1	1	1	1	1	1	1	1	1	1	1	2	1	5	5	1	1	1
315	湖北省	1	1	5	1	1	0	0	0	0	2	1	2	2	2	3	2	2	1	2	2	1	1	3	1	1	1	2	1	2	1	3	2	4	4	4	2	2	4	2	4	4	4	3	4	4	1	4	4
316	湖北省	2	1	5	1	1	1	0	0	0	1	1	4	3	2	3	3	2	2	2	1	1	1	1	1	1	1	1	1	1	1	1	1	1	1	1	1	1	1	1	1	1	2	3	4	4	2	5	5
317	湖北省	2	1	4	1	1	0	0	0	0	1	1	4	2	2	2	2	2	1	1	1	1	1	1	1	1	1	1	1	2	1	2	2	2	2	2	2	1	1	1	2	1	2	2	4	4	2	5	5
318	湖北省	1	2	3	1	1	0	0	0	0	2	1	4	2	2	2	2	2	2	2	2	2	2	2	2	2	2	4	2	2	2	2	2	2	2	2	2	2	2	2	2	2	2	2	4	4	2	4	4
319	湖北省	2	2	4	1	1	0	0	0	0	2	1	4	2	2	2	2	2	2	2	2	2	2	2	2	2	2	2	2	2	2	2	2	2	2	2	2	2	2	2	2	2	3	2	4	4	2	4	4
320	湖北省	1	2	5	2	1	0	0	0	0	1	1	9	1	1	1	1	1	1	1	4	2	3	2	2	2	2	2	2	2	2	1	3	3	1	2	2	2	2	2	2	2	2	3	4	2	2	4	4
321	湖北省	2	2	5	1	1	1	0	0	0	2	1	2	1	2	2	2	2	2	2	1	2	1	4	1	1	1	1	1	1	1	2	2	2	2	2	2	1	4	1	2	2	3	1	4	4	1	5	5
322	湖北省	1	2	5	1	0	0	0	0	1	2	1	7	3	3	4	4	2	3	2	2	2	2	2	2	1	1	2	2	2	2	2	3	2	2	2	2	2	3	2	4	3	2	3	2	5	1	5	5
323	湖北省	1	1	4	2	0	0	0	0	1	1	1	5	1	1	1	1	1	1	1	1	1	1	1	1	1	1	2	1	1	1	1	1	1	1	1	1	1	1	1	2	1	1	1	3	4	1	5	5
324	湖北省	1	1	3	1	1	0	0	0	0	3	1	4	1	2	2	2	1	1	2	1	1	1	1	1	1	1	2	1	1	1	2	1	1	1	1	1	1	2	1	5	1	2	3	4	4	2	5	5
325	湖北省	2	2	5	1	1	0	0	0	0	2	1	2	1	1	1	1	1	1	1	1	1	1	3	1	1	1	4	1	4	3	3	2	2	2	2	1	4	5	2	4	4	4	4	4	5	1	5	5
326	湖北省	2	1	4	1	1	1	1	0	0	1	1	2	2	2	4	4	1	2	1	1	1	1	1	1	1	1	3	1	2	1	1	2	3	2	1	2	2	4	1	2	4	2	4	4	3	1	4	5
327	湖北省	1	1	5	1	1	0	0	0	0	1	1	5	3	2	3	3	2	3	2	1	1	1	2	1	1	1	2	1	1	1	3	2	2	1	2	2	1	4	2	4	4	4	4	3	2	2	2	3
328	湖北省	1	1	3	1	1	0	0	0	0	2	1	4	2	2	1	1	1	1	1	1	1	2	2	1	1	1	1	1	1	1	4	1	2	1	1	1	1	1	1	4	1	1	2	5	5	1	5	5
329	湖北省	2	1	4	1	1	0	0	0	0	1	1	4	1	1	1	1	1	1	1	1	1	1	1	1	1	1	1	1	1	1	1	1	1	1	1	1	1	1	1	3	1	1	1	4	4	1	4	4
330	湖北省	1	2	5	1	1	0	0	0	0	1	1	6	1	1	3	2	1	1	2	1	1	4	4	3	1	2	4	1	2	2	2	2	3	4	3	1	2	3	2	4	3	3	2	3	5	4	4	3
331	湖北省	1	2	5	1	1	1	0	0	0	2	1	2	1	1	2	2	2	2	2	2	2	3	3	3	1	1	4	1	2	2	3	2	4	2	2	2	2	2	2	4	3	4	3	3	3	2	4	4
332	湖北省	2	1	5	1	1	1	0	0	0	3	1	2	4	2	2	2	2	2	2	2	2	2	2	2	2	2	2	2	2	2	2	2	2	2	2	2	2	2	2	4	2	2	3	2	4	2	4	4
333	湖北省	1	1	5	1	1	0	0	0	0	1	1	2	3	3	2	2	3	2	3	1	1	2	2	1	1	1	1	1	1	1	2	2	2	2	2	2	2	3	2	3	2	2	3	2	4	2	3	2
334	湖北省	1	2	5	1	1	1	0	0	0	1	1	5	2	2	2	3	1	1	2	1	2	2	1	1	1	2	2	1	2	2	3	2	2	2	1	2	4	4	2	5	4	4	2	4	4	1	4	5
335	湖北省	2	3	5	1	0	0	0	1	0	2	1	5	2	2	2	2	2	2	2	1	2	2	2	1	4	1	1	1	1	1	1	1	1	1	1	1	1	1	1	1	1	1	1	4	4	1	4	4
336	湖北省	2	3	3	1	1	0	0	0	0	3	2	7	2	2	3	3	3	3	3	2	2	2	2	2	2	2	3	2	3	2	3	3	3	2	2	2	2	2	2	3	3	3	3	3	4	2	4	4
337	湖北省	1	1	5	1	1	1	1	1	0	2	1	2	2	2	2	4	2	2	4	4	2	2	2	2	2	2	4	2	2	2	2	2	4	2	2	2	4	4	2	4	2	2	2	2	4	2	4	4
338	湖北省	2	2	4	1	0	0	0	1	0	2	1	5	1	3	3	3	3	3	2	1	1	2	3	3	3	3	4	2	3	3	2	2	2	2	2	3	3	3	1	4	3	3	3	3	5	1	4	4
339	湖北省	2	2	5	1	1	1	0	0	0	2	1	5	2	2	2	2	2	1	1	1	3	1	1	2	1	1	2	1	1	1	3	1	1	1	1	1	2	1	1	5	3	2	3	5	5	1	5	5
340	湖北省	2	3	5	1	1	0	0	0	0	2	1	4	2	2	2	2	2	2	2	2	2	2	2	2	2	2	3	2	2	2	2	2	2	2	2	2	2	2	2	2	2	2	2	4	4	1	4	4
341	湖北省	2	2	5	1	1	0	0	0	0	2	1	2	2	2	2	2	2	2	2	2	2	2	2	2	2	2	2	2	2	2	2	2	2	2	2	2	2	2	2	2	2	2	2	4	4	1	4	4
342	湖北省	1	3	1	1	1	0	0	0	0	5	3	7	1	1	2	2	2	2	2	2	2	1	4	2	2	2	2	2	2	2	4	2	2	2	2	2	2	2	2	4	2	2	2	2	4	2	4	4
343	湖北省	1	2	5	1	1	1	0	0	0	1	1	7	2	2	3	3	2	2	1	1	1	1	1	1	1	1	2	1	1	1	2	1	1	1	1	3	1	1	1	4	2	1	3	4	5	1	5	5
344	湖北省	2	2	3	1	1	0	0	0	0	3	1	4	1	1	2	2	2	2	2	2	2	2	2	2	2	2	4	2	2	2	2	2	2	2	2	2	2	2	2	4	2	2	2	4	4	2	4	4
345	湖北省	1	2	3	1	1	0	0	0	0	2	1	4	1	1	1	1	2	2	1	1	1	1	1	1	1	1	1	1	2	2	2	2	1	1	2	2	2	2	2	2	2	3	4	4	4	2	4	4
346	湖北省	2	3	3	1	1	0	0	0	0	3	1	4	2	2	2	2	2	2	2	2	2	2	2	2	2	2	2	2	2	2	2	2	2	2	2	2	2	2	2	2	2	2	2	4	4	1	4	4
347	湖北省	2	3	5	1	1	0	0	0	0	4	1	4	2	1	2	2	1	1	2	1	1	2	4	1	1	1	1	1	1	1	4	2	2	2	2	2	1	2	1	4	2	2	2	4	5	1	5	4
348	湖北省	2	2	5	1	1	1	0	0	0	2	1	2	1	1	2	3	3	3	4	1	2	2	2	1	2	2	2	1	2	2	3	2	2	2	2	2	2	2	2	2	3	2	3	4	4	2	4	4
349	湖北省	2	1	4	1	1	0	0	0	0	2	1	4	2	2	2	4	2	1	3	1	1	2	3	1	1	1	4	1	1	1	2	2	2	2	2	2	4	4	1	4	3	2	3	4	3	2	4	4
350	湖北省	2	1	4	2	1	0	0	0	0	2	1	4	1	4	1	1	1	1	1	1	1	1	1	1	1	1	1	1	1	1	1	1	1	1	1	1	1	1	1	1	1	1	1	1	1	1	1	1
351	湖北省	1	3	5	1	1	0	0	0	0	2	1	4	1	1	1	1	1	1	1	1	1	1	1	1	1	1	1	1	1	1	1	1	1	1	1	1	1	1	1	1	1	1	1	3	5	1	5	5
352	湖北省	1	1	5	1	1	0	0	0	0	2	1	4	2	1	1	1	1	1	1	1	1	1	1	1	1	1	1	1	1	1	2	1	2	2	1	2	1	2	1	5	1	2	2	5	5	1	5	4
353	湖北省	1	1	4	1	1	0	0	0	0	3	1	4	2	1	2	2	2	2	2	1	1	1	1	1	1	1	3	2	2	2	2	2	2	2	2	2	2	2	1	2	2	3	3	4	5	1	5	4
354	湖北省	1	1	5	1	1	0	0	0	0	1	1	1	2	2	2	2	2	2	2	2	2	2	3	2	2	2	2	2	2	2	2	2	3	2	3	2	2	2	2	3	2	3	3	1	4	2	4	4
355	湖北省	1	1	4	2	1	0	0	0	0	2	1	4	1	1	2	2	1	1	1	1	2	2	2	1	1	1	2	1	1	1	2	1	1	1	1	2	1	2	1	2	4	3	2	5	5	1	5	4
356	湖北省	2	1	4	1	1	0	0	0	0	2	1	4	2	2	1	2	2	2	2	2	1	2	2	2	2	2	3	1	1	2	4	1	1	1	1	1	1	1	1	1	1	1	1	2	5	1	5	5
357	湖北省	1	3	5	1	1	0	0	0	0	2	1	4	1	2	1	1	2	2	2	2	1	2	2	1	2	2	2	2	2	1	2	2	2	2	2	2	2	2	1	1	2	1	2	4	4	1	4	4
358	湖北省	2	1	4	2	1	0	1	0	0	2	1	4	2	2	2	2	1	3	4	1	2	1	3	2	2	2	4	2	4	2	1	2	3	3	3	2	1	4	1	4	4	4	4	4	4	2	4	4
359	湖北省	2	1	4	2	1	0	0	0	0	2	1	4	4	2	2	2	2	4	2	2	2	2	2	2	1	1	2	2	2	2	4	2	4	2	2	2	4	4	2	4	4	4	4	4	4	2	4	4
360	湖北省	2	3	5	1	1	0	0	0	0	2	1	4	1	1	1	1	1	1	1	2	2	2	1	1	2	1	2	1	1	1	2	2	1	2	2	2	2	2	2	2	2	3	2	2	4	1	4	4
361	湖北省	2	1	4	1	1	0	0	0	0	2	1	4	2	2	2	2	2	2	2	2	2	2	2	2	2	2	2	2	2	2	2	2	2	2	2	2	2	2	2	4	2	2	2	4	4	2	4	4
362	湖北省	2	1	5	1	1	1	0	0	0	2	1	1	3	2	2	2	2	1	2	1	1	1	1	2	1	1	3	2	1	1	2	2	2	2	2	2	2	2	1	4	2	3	3	3	5	1	5	5
363	湖北省	2	3	4	1	1	0	0	0	0	3	1	4	2	2	2	2	2	2	2	1	2	1	2	1	2	2	4	2	2	2	2	2	2	2	3	2	2	2	2	2	2	2	3	4	5	1	5	5
364	湖北省	2	2	5	1	1	0	0	0	0	2	1	2	2	2	2	2	2	2	2	1	1	2	2	2	1	1	2	1	2	1	2	2	2	2	2	2	2	2	2	3	3	3	3	4	4	1	4	4
365	湖北省	1	1	2	2	0	0	1	0	0	2	1	3	3	4	4	4	4	3	2	3	2	2	4	4	5	2	4	5	4	3	5	5	4	4	1	3	4	4	5	5	2	3	2	3	2	3	2	3
366	湖北省	1	1	4	2	1	0	0	0	0	2	1	4	2	2	2	2	2	2	2	1	1	3	4	2	1	1	2	2	2	2	2	2	2	2	2	2	2	2	2	2	2	3	2	3	3	3	4	4
367	湖北省	2	2	4	1	1	0	0	0	0	2	1	4	2	2	4	2	2	2	2	2	2	2	2	2	2	2	2	2	2	2	2	2	2	2	2	2	2	2	2	2	2	2	2	2	4	2	4	2
368	湖北省	2	2	5	1	1	0	0	0	0	1	1	4	1	1	1	1	1	1	1	1	1	1	1	1	1	1	1	1	1	1	2	1	1	1	1	1	1	1	1	1	1	1	3	4	4	1	4	4
369	湖北省	2	1	4	1	1	0	0	0	0	1	1	5	3	3	2	3	2	1	1	2	2	1	3	1	2	1	3	2	3	1	3	2	4	2	4	1	2	4	1	2	4	2	4	2	5	1	3	3
370	湖北省	1	2	4	2	1	0	0	0	0	2	1	4	2	2	2	2	2	2	2	1	2	2	3	2	2	2	4	2	2	2	4	4	2	2	2	2	2	2	2	4	2	2	4	4	4	2	4	4
371	湖北省	2	2	4	1	1	0	0	0	0	1	1	5	2	2	2	3	2	2	2	1	1	1	1	2	3	2	4	2	2	2	4	2	4	2	4	3	2	4	2	2	3	3	3	4	4	1	4	4
372	湖北省	2	1	5	1	1	1	0	0	0	1	1	2	2	2	2	1	1	2	2	1	1	1	2	1	1	1	2	1	1	1	4	2	4	2	4	2	2	2	1	5	4	2	4	4	5	1	5	5
373	湖北省	2	2	5	1	0	0	0	1	0	1	1	5	1	1	1	1	1	3	1	3	2	2	3	1	1	1	3	1	2	1	4	2	2	1	1	2	1	1	1	2	1	1	1	4	4	1	4	5
374	湖北省	1	1	4	1	1	0	0	0	0	2	1	5	2	2	2	4	2	2	4	2	2	2	3	3	3	2	3	2	3	2	3	2	2	2	3	2	4	3	2	2	4	4	2	4	4	2	4	4
375	湖北省	1	1	5	1	1	1	0	0	0	1	1	2	1	2	2	2	2	2	2	2	2	2	2	2	2	2	4	2	2	2	4	2	2	2	4	2	4	4	2	4	2	2	2	4	4	2	4	4
376	湖北省	1	3	5	1	1	1	0	0	0	2	1	9	2	3	3	3	2	2	2	2	3	3	3	2	2	2	4	2	2	2	3	2	2	2	2	2	2	2	2	2	3	3	3	4	4	2	4	4
377	湖北省	2	2	5	1	0	0	0	1	0	1	1	3	1	2	3	3	1	2	1	1	1	2	4	2	1	1	4	1	1	1	3	2	2	1	1	2	2	4	2	2	3	2	2	5	5	1	4	4
378	湖北省	2	2	3	1	1	0	0	0	0	2	1	4	1	1	2	2	1	1	2	1	1	1	1	1	1	1	1	1	1	1	1	2	1	1	1	1	1	1	1	1	1	1	1	3	5	1	5	5
379	湖北省	2	2	4	1	1	0	0	0	0	2	1	4	1	1	1	2	2	2	2	1	2	2	2	2	2	1	2	1	2	2	2	2	2	2	2	2	2	2	1	2	2	4	2	4	5	1	5	5
380	湖北省	2	3	5	1	1	0	0	0	0	2	2	4	2	2	1	1	1	1	2	1	1	2	2	2	1	2	1	1	1	1	4	2	2	2	2	1	2	2	1	4	3	2	2	4	5	2	4	4
381	湖北省	2	1	1	1	1	0	0	0	0	1	1	5	2	3	1	2	1	2	2	1	4	4	1	4	3	1	3	5	4	5	5	1	2	3	1	5	2	1	2	4	4	3	1	4	1	2	2	1
382	湖北省	1	4	4	1	1	0	0	0	0	2	3	2	5	2	3	5	2	4	3	5	1	1	3	3	4	2	3	2	5	2	2	4	3	5	2	2	4	1	3	5	3	3	3	4	3	5	4	3
383	湖北省	2	1	4	2	1	0	0	0	0	5	3	4	5	5	5	1	2	1	3	4	3	5	3	2	5	4	5	1	5	2	3	1	1	5	1	4	5	5	4	5	4	2	4	3	5	2	5	1
384	湖北省	2	1	1	1	0	0	1	0	0	4	3	6	4	3	4	1	4	5	2	2	1	1	5	1	1	4	1	3	2	3	4	3	3	1	1	3	4	5	3	1	2	1	3	4	2	1	2	4
385	湖北省	1	3	5	2	0	0	1	0	0	6	3	9	3	4	2	5	5	1	2	5	4	3	5	4	4	3	4	2	2	1	4	5	2	2	1	4	4	4	3	5	1	4	5	3	5	5	3	3
386	湖北省	2	4	3	1	0	0	1	0	0	1	3	6	5	2	2	1	5	1	2	2	4	2	4	2	1	5	2	4	5	2	2	4	1	4	4	5	4	3	4	3	2	5	2	1	2	2	1	4
387	湖北省	1	2	2	1	0	1	0	0	0	4	2	5	4	3	3	1	4	2	1	2	2	1	3	1	4	5	4	3	2	4	4	4	3	1	3	1	3	5	1	3	3	3	2	3	5	5	1	4
388	湖北省	2	4	5	1	0	0	0	0	1	5	1	5	1	2	5	2	5	3	4	1	1	3	4	4	4	5	1	4	3	4	5	5	1	4	2	2	3	3	4	3	4	3	1	1	2	5	5	3
389	湖北省	2	1	1	1	0	0	1	0	0	6	3	1	4	2	4	1	5	4	5	2	4	5	4	5	3	1	4	2	4	3	1	2	2	1	3	5	3	4	5	2	3	3	4	5	1	5	3	1
390	湖北省	1	2	1	1	0	0	1	0	0	2	1	5	4	4	3	5	3	4	5	2	5	5	5	3	4	1	3	2	4	3	2	2	4	5	2	1	2	1	1	4	4	1	4	4	4	4	5	5
391	湖北省	2	2	2	2	1	0	0	0	0	1	3	4	5	1	4	1	5	1	4	4	5	3	5	3	4	3	4	1	1	1	4	3	3	2	3	3	2	3	2	3	5	2	3	2	4	1	3	2
392	湖北省	1	3	4	1	1	0	0	0	0	6	3	2	3	5	3	5	2	4	5	3	5	1	2	3	3	2	1	5	4	1	2	5	4	1	4	3	4	4	3	5	2	4	1	5	1	1	1	3
393	湖北省	2	1	1	2	0	0	1	0	0	4	2	1	3	1	1	1	5	3	4	5	3	4	5	5	3	2	4	3	5	1	1	5	4	5	2	3	3	3	1	3	2	5	3	1	2	2	2	1
394	湖北省	2	3	1	2	0	1	0	0	0	6	1	7	5	2	2	3	4	4	2	4	2	5	4	5	2	5	1	1	5	5	4	5	2	2	4	5	1	4	3	1	3	4	4	2	5	4	1	1
395	湖北省	2	3	3	2	0	0	0	1	0	6	2	9	4	5	1	3	5	1	1	3	4	5	5	2	2	3	4	4	4	1	1	1	1	4	3	3	1	3	5	5	2	3	4	3	4	4	3	5
396	湖北省	2	4	3	2	0	0	1	0	0	6	3	2	4	2	3	2	3	5	3	5	4	2	2	3	5	4	3	5	2	4	4	2	2	1	2	1	5	4	4	1	3	3	3	5	1	2	1	5
397	湖北省	2	4	3	1	0	0	0	1	0	1	3	8	1	4	1	4	2	2	5	2	4	1	4	4	5	3	5	1	1	2	4	5	1	5	2	2	4	4	1	4	4	3	5	2	2	1	2	5
398	湖北省	1	3	1	2	0	0	0	0	1	5	1	6	5	2	5	1	2	3	5	5	4	1	2	1	3	3	5	4	2	5	3	4	4	3	2	3	5	3	5	1	5	2	5	3	4	3	3	5
399	湖北省	1	1	1	2	1	0	0	0	0	1	1	5	2	2	5	3	2	3	3	2	3	4	1	5	2	1	4	5	2	5	1	1	4	5	4	4	5	3	4	5	3	5	3	3	2	4	4	2
400	湖北省	2	4	4	1	0	0	0	1	0	5	1	4	4	4	4	1	1	5	5	1	3	2	5	5	3	1	3	3	5	1	5	4	3	1	3	5	4	3	3	4	4	4	4	5	1	4	4	1
401	湖北省	1	3	3	2	0	0	0	0	1	6	2	4	3	5	3	5	5	5	4	4	1	3	1	1	5	3	5	4	5	3	5	1	3	5	1	1	4	3	5	3	2	2	3	2	1	2	3	3
402	湖北省	2	1	4	1	0	1	0	0	0	4	3	9	4	4	1	3	5	4	3	4	5	1	3	3	3	1	5	4	1	5	2	5	2	3	4	1	4	5	5	3	3	5	4	5	2	3	5	4
403	湖北省	1	3	1	1	0	0	1	0	0	4	2	4	5	5	1	3	2	5	1	4	2	2	4	2	1	4	3	1	5	4	1	4	4	5	5	1	4	1	1	4	4	4	4	4	2	1	5	5
404	湖北省	2	3	5	1	0	0	0	1	0	5	3	6	4	5	3	5	1	4	5	3	1	3	2	3	4	2	4	5	2	2	5	5	5	4	1	1	2	4	5	4	2	2	5	2	2	5	4	2
405	湖北省	2	2	5	2	0	1	0	0	0	1	3	7	1	4	1	5	4	4	5	3	3	5	2	4	4	3	5	4	4	5	1	2	5	5	1	1	4	2	3	4	5	2	5	5	2	4	4	5
406	湖北省	1	4	2	1	0	0	0	0	1	5	2	5	4	5	2	3	1	3	2	4	2	5	1	1	2	4	4	2	2	4	1	2	2	4	1	4	1	3	2	2	2	1	1	3	3	5	2	2
407	湖北省	1	3	1	1	0	0	0	0	1	1	2	1	2	1	4	2	5	2	5	1	1	4	1	3	3	3	3	4	5	3	4	4	1	5	1	4	1	2	4	2	1	1	2	5	1	5	3	5
408	湖北省	1	4	1	1	0	0	0	1	0	6	2	1	4	1	2	3	1	3	1	3	5	4	5	3	5	1	1	5	4	4	2	3	1	4	3	1	4	3	5	4	4	3	5	1	1	1	3	1
409	湖北省	2	4	1	1	0	0	0	1	0	6	2	6	3	4	2	2	1	4	2	5	3	5	5	4	2	1	3	5	4	4	2	3	1	2	4	1	5	5	2	3	4	1	5	3	5	1	3	4
410	湖北省	1	2	2	1	0	0	0	1	0	6	2	2	5	5	1	4	1	5	1	5	4	1	3	1	4	2	1	5	5	2	5	3	4	2	2	3	5	5	2	3	5	3	2	4	3	2	5	4
411	湖北省	2	3	5	1	1	0	0	0	0	4	1	2	2	2	1	5	3	3	5	4	4	3	5	2	3	3	1	3	3	5	1	2	3	4	3	4	4	3	1	4	4	1	3	2	5	4	1	3
412	湖北省	2	2	4	1	0	1	0	0	0	3	1	3	1	4	3	3	1	1	2	2	3	2	5	5	5	2	3	3	1	5	5	4	1	1	1	3	1	3	1	4	1	5	5	4	1	4	2	3
413	湖北省	2	1	3	2	0	0	0	1	0	6	1	3	3	1	1	2	5	3	5	1	4	4	1	4	4	3	1	3	2	2	3	1	3	4	1	1	2	4	3	1	4	4	1	2	5	2	5	4
414	湖北省	2	3	1	2	0	0	0	1	0	3	1	9	1	2	3	3	5	1	1	3	5	5	3	3	4	4	2	2	1	2	2	4	2	2	5	5	5	5	1	2	1	5	3	1	3	3	3	3
415	湖北省	1	4	5	2	0	0	1	0	0	1	1	6	2	4	3	3	5	2	4	1	5	5	1	2	3	4	5	4	3	1	4	1	2	4	3	1	2	1	3	3	5	3	4	1	1	5	1	2
416	湖北省	1	1	4	1	1	0	0	0	0	5	3	9	3	2	5	4	3	4	4	5	4	3	2	3	5	4	2	3	1	4	1	1	4	2	3	3	2	1	2	3	1	5	1	2	2	3	5	3
417	湖北省	1	4	1	2	0	0	0	1	0	3	2	2	1	3	4	1	5	2	2	1	4	1	1	2	3	1	5	2	1	3	1	1	2	5	2	4	5	2	2	3	2	5	1	4	3	5	4	1
418	湖北省	2	3	3	1	1	0	0	0	0	6	2	3	2	5	2	2	5	2	4	4	5	3	2	4	4	1	5	1	3	5	4	4	4	5	2	2	3	1	2	3	4	1	4	2	4	4	4	4
419	湖北省	2	4	5	1	0	0	1	0	0	3	3	4	2	1	2	3	5	5	2	5	5	4	4	3	5	4	2	3	4	1	5	2	5	1	5	1	2	3	1	5	3	2	5	5	1	4	1	2
420	湖北省	2	3	1	1	1	0	0	0	0	4	3	1	2	5	3	1	3	2	1	1	5	1	2	2	1	5	5	1	2	4	1	1	3	2	4	4	3	5	4	1	1	4	2	2	1	4	5	1
421	湖北省	1	3	5	1	0	0	1	0	0	6	1	5	3	3	5	5	2	5	3	1	1	2	5	3	2	1	5	5	3	4	1	2	4	3	2	3	2	2	2	4	4	2	3	4	1	3	2	4
422	湖北省	1	1	4	1	0	1	0	0	0	2	1	4	2	1	5	5	3	2	2	5	4	5	4	4	5	2	2	4	2	1	1	1	1	1	5	3	2	2	3	5	2	1	2	4	5	2	1	3
423	湖北省	1	3	1	2	0	0	0	1	0	6	2	6	4	3	4	2	4	4	2	5	5	2	2	4	1	2	3	3	4	2	3	4	5	3	1	1	1	4	2	4	5	3	4	4	1	2	3	1
424	湖北省	1	3	4	1	1	0	0	0	0	5	3	4	2	2	4	4	1	3	2	5	1	2	4	3	5	2	3	2	2	2	5	3	4	1	1	1	1	2	2	4	2	3	3	2	5	4	2	2
425	湖北省	1	2	3	1	1	0	0	0	0	4	3	5	2	2	4	1	3	5	4	1	4	2	2	5	3	1	3	5	3	4	4	5	5	5	2	4	1	1	1	4	3	2	3	4	2	1	3	5
426	湖北省	1	4	4	2	1	0	0	0	0	4	1	5	1	3	3	3	3	4	5	3	1	5	4	3	2	3	4	1	1	3	4	5	4	5	5	3	3	4	5	4	1	4	3	5	5	4	3	5
427	湖北省	1	4	4	2	0	0	0	0	1	2	2	7	1	4	2	3	2	3	3	1	2	2	5	5	1	1	5	4	3	5	2	5	2	5	1	2	1	4	3	4	4	5	4	1	1	4	4	2
428	湖北省	1	1	2	2	0	0	1	0	0	6	2	1	3	5	5	1	3	1	3	2	3	2	3	1	1	5	5	4	4	3	5	1	5	5	4	1	3	3	5	1	4	1	1	5	3	5	2	5
429	湖北省	2	2	4	1	1	0	0	0	0	1	1	5	3	3	4	4	3	4	4	2	1	5	4	1	5	2	1	4	3	2	4	3	1	2	5	3	4	2	2	3	4	1	4	2	3	4	1	2
430	湖北省	2	2	4	1	1	0	0	0	0	1	1	5	2	2	1	1	1	1	1	1	2	3	3	2	1	2	3	2	2	3	3	3	3	3	3	2	2	1	2	4	4	2	2	4	5	1	5	5
431	湖北省	2	1	5	1	1	0	0	0	0	1	1	4	1	1	1	1	1	1	1	1	1	1	1	1	1	1	1	1	1	1	1	1	1	1	1	1	1	1	1	1	1	1	1	4	5	1	5	4
432	湖北省	2	1	2	2	0	1	0	0	0	2	1	3	4	5	3	4	2	3	3	4	2	3	3	3	4	3	3	3	2	3	4	3	2	4	2	2	2	2	3	3	2	2	3	4	4	3	4	3
433	湖北省	1	1	5	1	1	0	0	0	0	1	1	4	2	1	2	2	2	2	2	1	1	2	2	1	1	1	2	1	2	1	2	1	1	1	1	4	1	2	1	4	4	4	2	2	4	1	4	4
434	湖北省	2	2	4	1	1	0	0	0	0	2	1	4	2	2	2	2	2	2	2	2	1	2	1	1	2	2	4	2	4	2	2	4	2	2	2	2	2	2	2	4	3	2	3	4	4	1	4	4
435	湖北省	1	2	4	1	1	0	0	0	0	2	1	4	1	1	2	4	1	1	2	1	1	1	1	1	1	1	2	1	1	2	2	2	2	2	4	2	2	4	1	2	4	4	4	4	4	1	5	5
436	湖北省	2	3	5	1	1	0	0	0	0	2	1	4	1	1	1	1	1	1	1	1	1	1	2	1	1	1	1	1	1	1	2	1	1	1	1	1	1	1	1	3	4	4	2	4	5	1	5	5
437	湖北省	2	2	4	1	1	0	0	0	0	1	1	5	2	2	2	2	2	2	2	1	2	2	2	2	3	3	4	2	3	2	4	4	4	4	3	2	3	4	3	4	4	4	4	3	4	1	4	4
438	湖北省	2	2	4	1	1	0	0	0	0	3	1	4	1	1	2	2	1	1	2	1	2	2	2	2	2	2	2	2	2	2	2	2	2	2	2	2	2	2	2	2	2	2	4	4	4	2	4	4
439	湖北省	2	3	1	1	1	0	0	0	0	6	3	9	1	2	2	2	2	2	2	1	2	3	2	4	3	3	4	2	3	3	3	2	4	2	2	3	3	4	4	4	2	2	2	4	4	2	4	4
440	湖北省	2	2	4	1	1	0	0	0	0	3	1	4	2	2	2	2	2	2	2	1	1	1	1	1	2	2	3	1	1	1	2	1	2	2	2	2	2	2	1	2	2	2	3	4	5	1	5	5
441	湖北省	1	1	5	1	1	0	0	0	0	1	1	4	1	1	3	3	2	1	2	2	2	1	3	1	1	1	2	2	3	1	2	3	2	1	4	4	2	4	1	2	4	4	4	3	2	1	4	5
442	湖北省	1	1	4	2	1	0	0	0	0	2	1	4	2	1	2	2	2	2	2	1	1	2	1	1	1	1	2	1	1	1	2	2	2	2	2	2	2	2	2	2	2	2	2	4	4	2	4	4
443	湖北省	2	1	2	2	0	0	1	0	0	2	3	8	2	2	2	2	1	1	3	2	3	2	3	2	1	1	1	1	2	1	2	2	3	2	4	3	4	4	2	4	4	4	4	3	4	1	4	4
444	湖北省	2	2	5	1	1	0	0	0	0	2	1	9	2	2	4	4	2	2	2	1	1	1	1	1	1	1	3	1	2	1	1	1	1	1	1	1	1	1	1	2	2	2	3	4	4	1	4	4
445	湖北省	2	1	3	2	1	0	0	0	0	2	1	4	2	3	2	3	1	1	2	1	1	1	1	1	1	1	3	1	2	1	2	2	2	1	1	3	1	1	1	3	3	3	3	3	4	1	4	4
446	湖北省	2	1	3	1	1	0	0	0	0	3	1	1	2	3	3	3	1	1	4	1	1	1	1	1	1	1	3	1	1	1	3	1	1	1	1	1	2	1	2	5	3	4	2	4	5	1	5	5
447	湖北省	2	1	2	1	1	0	0	0	0	2	3	8	4	4	3	3	3	2	2	1	1	4	4	1	2	1	3	3	3	2	4	2	2	1	1	2	4	4	2	3	3	2	4	4	4	2	4	4
448	湖北省	2	2	5	1	1	0	0	0	0	3	1	4	1	1	2	2	1	2	2	1	1	4	3	2	2	2	4	2	2	2	2	2	2	2	2	2	2	4	2	4	4	4	4	4	5	1	5	4
449	湖北省	2	1	1	2	1	0	0	0	0	2	3	8	2	1	1	1	1	1	4	1	1	1	1	1	1	1	1	1	1	1	1	1	1	1	1	1	1	1	3	3	2	2	3	4	4	1	5	4
450	湖北省	1	1	3	1	1	0	0	0	0	2	1	4	2	2	2	3	2	2	2	2	2	2	2	2	2	2	2	2	2	2	2	2	2	2	2	2	2	4	2	4	2	2	2	4	4	1	4	4
451	湖北省	2	2	3	1	1	0	0	0	0	3	1	7	2	2	2	1	2	2	2	2	1	2	2	2	1	1	2	2	2	2	2	2	2	2	2	2	2	2	2	2	2	2	2	4	4	2	4	4
452	湖北省	2	1	1	2	1	0	0	0	0	2	3	8	4	3	2	2	2	2	2	2	2	2	3	2	2	2	4	2	2	2	2	2	2	2	2	2	2	2	2	2	2	2	2	2	4	2	4	4
453	湖北省	1	3	3	2	1	1	0	0	0	3	1	1	3	2	4	3	3	2	2	1	2	3	4	2	2	2	1	1	2	1	1	2	4	3	2	3	2	1	4	2	1	4	3	3	2	4	4	4
454	湖北省	2	1	5	1	1	0	0	0	0	1	1	4	4	2	2	2	2	2	2	2	2	2	2	2	2	2	2	2	2	2	2	2	2	2	2	2	2	2	2	2	2	2	2	3	4	2	4	4
455	湖北省	1	1	5	1	1	0	0	0	0	1	1	1	2	2	2	2	2	2	3	2	2	2	2	4	2	2	2	2	2	2	2	2	2	2	2	2	2	2	2	2	2	2	2	2	4	2	4	4
456	湖北省	2	1	5	1	1	1	0	0	0	1	1	4	1	1	1	1	1	1	1	1	1	1	1	1	1	1	1	1	1	1	1	1	1	1	1	1	1	1	1	5	1	1	1	5	5	1	5	5
457	湖北省	2	1	3	1	1	0	0	0	0	2	1	9	1	1	1	4	1	3	1	1	1	1	1	1	1	1	1	1	1	1	1	1	1	1	1	1	1	1	1	4	1	1	1	4	4	1	4	4
458	湖北省	2	3	5	1	1	0	0	0	0	2	1	2	2	2	2	2	2	2	2	2	2	2	2	2	2	2	2	2	2	2	2	2	2	2	2	2	2	2	2	2	2	2	2	2	4	1	5	5
459	湖北省	2	2	4	1	1	0	0	0	0	2	1	1	2	2	4	2	2	2	2	2	2	1	2	2	2	2	4	2	2	3	4	2	2	2	2	2	2	2	2	2	4	4	3	4	4	4	5	4
460	湖北省	1	1	5	1	1	0	0	0	0	1	1	4	2	2	2	2	2	2	2	2	2	2	2	2	2	2	2	2	2	2	2	2	2	2	2	2	2	2	2	2	2	2	2	2	2	2	2	2
461	湖北省	1	1	5	1	1	0	0	0	0	1	1	1	1	3	3	3	3	3	3	1	1	4	3	2	1	1	1	1	1	1	1	2	3	3	3	2	2	2	1	3	3	3	3	3	3	3	3	3
462	湖北省	1	3	3	1	0	0	1	0	0	2	2	3	2	3	3	4	3	3	3	3	3	3	3	3	3	3	3	3	3	3	3	3	3	3	3	3	4	4	4	3	3	3	3	3	3	3	3	2
463	湖北省	2	2	3	2	0	0	1	0	0	6	3	9	5	4	4	4	4	3	4	4	4	3	4	3	4	4	4	3	3	4	4	1	1	1	1	1	1	3	3	1	2	3	3	1	3	2	2	3
464	湖北省	2	1	3	1	1	0	0	0	0	2	1	9	1	1	1	1	1	1	1	1	1	1	1	1	1	1	1	1	1	1	1	1	1	1	1	1	1	1	1	1	1	1	1	4	4	1	4	4
465	湖北省	2	1	4	2	1	0	0	0	0	2	1	4	2	2	2	2	2	2	2	2	2	2	2	2	2	2	2	2	2	2	2	2	2	2	2	2	2	2	2	2	2	2	2	2	2	2	2	2
466	湖北省	2	1	5	1	1	0	0	0	0	2	1	4	1	1	2	2	2	1	1	1	1	1	1	1	1	1	1	1	1	1	1	1	1	1	1	1	2	1	1	4	3	3	2	4	5	1	5	5
467	湖北省	1	1	5	1	1	0	0	0	0	2	1	4	2	3	3	3	2	2	2	1	1	1	1	1	1	1	2	1	1	1	3	1	1	1	1	2	1	1	1	1	3	2	2	5	5	1	5	5
468	湖北省	1	1	3	2	1	0	0	1	0	2	3	8	4	2	2	2	1	2	3	3	3	1	1	1	1	3	3	3	1	1	1	1	1	1	1	2	1	2	1	1	1	1	2	1	2	2	4	3
469	湖北省	2	1	2	1	0	0	0	0	1	2	1	8	2	2	2	3	2	2	1	3	3	2	3	2	3	3	3	2	3	3	3	4	4	2	2	2	1	1	2	2	2	2	2	2	3	1	3	3
470	湖北省	2	1	1	2	1	0	0	0	0	2	3	8	2	3	2	3	2	2	2	1	1	1	2	1	1	1	3	1	1	2	3	1	1	1	1	2	3	2	2	2	3	3	4	3	4	1	4	4
471	湖北省	2	2	5	1	1	1	0	0	0	3	1	4	1	1	1	1	1	1	2	2	3	1	4	2	2	2	4	2	3	2	2	2	2	2	2	2	2	2	2	4	2	2	2	4	4	1	5	5
472	湖北省	2	2	5	1	1	0	0	0	0	2	1	4	1	1	3	2	1	1	1	1	1	1	1	1	1	1	3	1	2	1	2	2	4	2	2	2	1	2	1	4	2	3	3	4	5	1	5	5
473	湖北省	2	2	2	2	1	0	0	0	0	5	3	9	2	2	2	2	2	2	2	2	2	2	2	3	2	2	3	2	2	2	2	2	4	2	2	2	3	3	2	4	4	3	2	3	4	1	5	5
474	湖北省	1	2	4	1	0	0	1	0	0	6	3	7	5	5	5	5	5	5	5	5	1	4	5	1	1	1	5	5	5	5	5	5	5	5	5	5	5	5	5	5	5	5	5	5	5	5	5	5
475	湖北省	2	2	5	1	1	1	0	0	0	2	1	4	2	2	2	2	2	2	2	2	2	2	2	2	2	2	2	2	2	2	2	2	2	2	2	2	2	4	2	2	2	2	2	4	4	4	4	4
476	湖北省	1	2	5	1	1	1	0	0	0	1	1	7	2	2	2	4	2	2	2	1	1	1	2	2	1	1	3	1	2	2	3	2	2	4	2	3	2	4	2	4	4	4	4	4	3	2	4	4
477	湖北省	2	2	5	1	1	1	0	0	0	1	1	6	1	1	3	3	1	1	1	2	1	2	3	1	1	1	1	1	3	2	4	2	2	1	1	1	1	1	1	3	1	1	3	4	4	1	5	5
478	湖北省	2	2	4	1	1	0	0	0	0	1	1	4	2	2	2	2	2	2	2	2	2	2	2	2	2	2	2	2	2	2	2	2	2	2	2	2	2	2	2	2	2	2	2	2	2	2	5	5
479	湖北省	1	1	4	1	1	0	0	0	0	2	1	1	2	2	5	5	2	2	4	1	2	2	2	1	1	1	4	1	4	2	2	2	2	2	2	2	2	4	2	2	4	4	2	4	4	2	4	4
480	湖北省	2	1	5	1	1	1	0	0	0	1	1	4	2	2	1	1	1	1	1	1	1	1	1	1	1	1	1	1	1	1	1	1	1	1	1	1	1	1	1	1	1	1	1	1	5	1	4	5
481	湖北省	2	1	5	1	1	0	0	0	0	1	1	4	1	1	1	1	1	1	1	1	1	1	3	1	1	1	1	1	1	1	1	1	1	1	1	1	1	1	1	1	4	3	1	4	3	1	5	4
482	湖北省	2	1	5	2	1	0	0	0	0	1	1	4	2	2	3	3	3	2	2	2	2	2	2	2	2	2	2	2	2	2	2	2	2	2	2	2	2	2	2	2	2	2	2	2	2	2	2	2
483	湖北省	2	1	5	1	1	0	0	0	0	1	1	4	1	1	2	2	1	1	1	1	1	2	2	1	1	1	2	1	2	1	2	2	2	2	2	2	1	3	2	4	2	3	2	4	4	1	4	4
484	湖北省	2	1	4	1	1	1	0	0	0	2	1	4	2	2	2	2	2	2	2	2	2	2	2	2	2	2	2	2	2	2	2	1	1	1	1	1	1	4	1	4	2	2	2	4	4	2	4	4
485	湖北省	2	2	5	1	1	0	0	0	0	2	1	4	1	1	2	2	1	1	2	1	1	3	2	1	1	1	1	1	1	1	2	2	2	2	2	2	2	2	2	2	4	4	2	2	4	2	4	4
486	湖北省	2	1	5	1	1	0	0	0	0	1	1	4	1	1	1	1	1	1	2	1	1	2	2	1	1	1	1	1	1	1	1	1	1	1	1	1	1	1	1	5	1	2	2	5	5	1	5	5
487	湖北省	2	1	5	1	0	0	1	0	0	2	1	5	3	2	2	4	2	2	4	1	2	1	2	1	2	1	2	1	3	2	4	4	4	2	2	3	3	4	2	4	2	2	4	4	4	1	4	4
488	湖北省	1	2	5	1	0	0	0	1	0	1	1	4	1	1	1	1	1	1	2	1	1	1	3	1	1	1	1	1	1	1	1	1	1	1	1	1	2	1	1	1	1	4	1	5	5	1	4	4
489	湖北省	2	1	5	1	1	0	0	0	0	1	1	4	1	1	2	2	2	2	2	2	2	2	2	2	2	1	2	2	1	1	2	1	1	1	1	1	1	1	1	1	1	2	2	1	4	1	4	4
490	湖北省	1	2	5	1	1	0	0	0	0	1	1	4	2	2	2	2	2	2	2	1	1	1	2	1	1	1	1	1	1	1	1	1	2	1	2	2	1	4	1	2	1	1	1	4	5	1	5	4
491	湖北省	2	2	5	1	1	1	0	0	0	2	1	2	1	2	4	3	2	2	2	2	3	2	3	1	1	1	2	1	2	2	1	2	2	2	2	2	2	2	1	4	3	3	3	4	5	1	5	4
492	湖北省	2	2	5	1	1	0	0	0	0	1	1	4	1	1	1	1	1	1	1	1	1	1	1	1	1	1	3	1	1	1	1	1	1	1	1	1	1	1	1	1	1	3	1	4	5	1	5	5
493	湖北省	2	2	3	1	1	0	0	0	0	2	1	4	2	1	2	2	1	1	2	1	1	1	1	1	1	1	1	1	2	1	2	1	1	1	1	2	1	1	1	2	1	2	3	5	5	1	5	5
494	湖北省	2	2	3	1	1	0	0	0	0	4	1	9	4	3	3	3	3	3	3	1	2	2	3	3	3	3	3	2	3	3	3	2	3	3	3	3	3	3	3	3	2	3	2	2	4	2	5	4
495	湖北省	1	2	5	1	1	1	0	0	0	2	1	7	2	2	2	2	2	2	2	2	2	2	2	2	2	2	2	2	2	2	2	2	2	2	2	2	2	2	2	2	2	2	4	4	4	2	4	4
496	湖北省	2	2	5	1	1	0	0	0	0	1	1	4	2	1	2	4	1	1	2	1	1	2	2	2	1	1	2	1	2	2	4	2	2	2	4	2	2	2	1	3	4	4	1	4	4	1	4	3
497	湖北省	1	2	5	1	1	1	0	0	0	1	1	4	1	1	2	1	1	1	1	1	1	1	1	1	1	1	1	1	1	1	1	1	1	1	1	1	1	1	1	2	1	2	2	4	5	1	5	5
498	湖北省	2	2	5	1	1	0	0	0	0	2	1	4	1	1	1	1	1	1	1	1	1	1	1	1	1	1	1	1	1	1	1	1	1	1	1	1	1	1	1	1	1	1	1	5	5	1	5	5
499	湖北省	2	2	1	2	1	0	0	0	0	5	3	9	2	2	2	2	2	2	2	2	2	2	2	2	2	2	2	2	2	2	2	2	2	2	2	2	2	2	2	2	2	2	4	2	4	2	4	4
500	湖北省	2	2	5	1	1	0	0	0	0	2	1	5	2	2	3	3	3	3	3	2	3	2	3	2	3	2	3	4	3	3	3	3	3	3	3	3	3	3	2	3	3	3	2	4	4	1	4	4
501	湖北省	2	2	5	1	1	1	0	0	0	2	1	1	2	2	2	2	2	2	2	2	2	2	2	2	2	2	2	2	2	2	2	2	2	2	2	2	2	2	2	3	3	3	3	3	4	2	4	4
502	湖北省	2	1	5	1	1	1	0	0	0	2	1	2	3	2	4	4	2	1	2	1	1	1	3	1	1	2	3	1	3	3	3	2	3	1	3	1	1	4	1	3	3	3	1	2	2	4	2	5
503	湖北省	2	3	2	2	0	0	1	0	0	5	2	9	3	3	2	2	2	2	4	1	1	1	2	2	1	1	4	2	2	3	1	2	2	4	4	2	4	2	2	5	2	2	2	4	4	1	4	5
504	湖北省	1	1	5	1	1	0	0	0	0	2	1	2	2	2	2	2	2	2	2	1	1	1	1	1	1	1	1	1	1	1	1	1	1	1	1	1	1	1	1	1	1	1	1	1	1	1	1	1
505	湖北省	2	1	3	1	1	0	1	0	0	2	1	9	2	2	2	2	2	2	4	2	2	2	3	2	2	2	3	2	3	2	3	2	2	2	2	3	2	3	3	5	2	2	2	3	4	2	4	4
506	湖北省	2	2	3	1	1	0	0	0	0	2	1	4	2	2	1	1	1	1	1	1	1	1	1	1	1	1	1	1	1	1	1	4	4	1	2	1	2	2	2	2	4	4	2	4	4	2	4	4
507	湖北省	2	2	4	1	1	1	0	0	0	1	1	4	2	2	4	2	2	2	2	1	1	2	3	1	1	1	2	1	2	2	2	2	2	1	2	4	2	2	2	4	4	2	2	4	2	1	4	5
508	湖北省	1	2	5	1	1	1	0	0	0	2	1	9	1	2	2	2	1	1	3	1	1	1	2	1	1	1	5	1	1	1	1	2	2	1	4	2	2	4	1	2	2	3	2	1	5	1	5	5
509	湖北省	2	2	4	1	1	0	0	0	0	2	1	4	2	2	2	2	2	2	2	2	2	2	2	2	2	2	2	2	2	2	2	2	2	2	2	2	2	2	2	2	2	2	2	4	5	1	5	5
510	湖北省	2	2	5	1	1	1	0	0	0	1	1	4	1	2	1	2	1	1	1	1	1	2	1	1	1	1	2	1	1	1	2	1	1	1	2	1	1	1	1	2	2	4	1	2	4	1	4	4
511	湖北省	2	2	5	1	1	0	0	0	0	1	1	4	2	2	2	2	1	1	2	2	2	2	3	2	2	2	3	2	2	2	2	2	2	2	2	2	2	2	2	4	2	3	2	3	4	2	4	4
512	湖北省	1	1	5	1	1	1	0	0	0	1	1	4	1	1	2	2	1	1	1	1	1	2	1	1	1	1	1	1	1	1	1	1	1	1	1	1	1	1	1	4	1	1	1	5	5	1	5	5
513	湖北省	2	2	5	1	1	0	0	0	0	1	1	4	1	1	2	2	1	1	2	2	2	2	3	2	1	2	2	2	2	2	2	2	2	2	3	1	1	3	2	2	3	2	3	3	5	1	5	5
514	湖北省	2	1	5	1	1	0	0	0	0	2	1	4	1	1	1	1	1	1	3	1	1	1	1	1	1	1	1	1	1	1	1	1	1	1	1	1	1	1	1	1	1	1	1	4	5	1	5	5
515	湖北省	2	1	5	1	1	0	0	0	0	1	1	4	1	1	2	3	1	1	1	1	1	1	2	1	1	1	1	1	1	1	1	1	1	1	1	1	1	1	1	2	1	1	3	5	5	1	5	4
516	湖北省	2	2	5	1	1	0	0	0	0	1	1	4	1	1	1	1	1	1	1	1	1	1	1	1	1	1	1	1	1	1	1	2	1	1	1	1	1	1	1	4	2	1	1	4	5	1	5	5
517	湖北省	1	2	4	1	1	0	0	0	0	2	1	4	2	2	2	2	2	2	2	1	1	3	3	1	3	2	3	2	2	3	2	2	1	2	2	1	2	2	2	2	4	3	3	3	2	3	2	4
518	湖北省	1	2	3	1	1	1	1	0	0	2	1	4	1	1	1	1	1	1	1	1	1	1	1	1	1	1	1	1	1	1	1	1	1	1	1	1	1	1	1	1	1	1	1	1	1	1	1	1
519	湖北省	2	4	3	1	1	0	0	0	0	4	2	1	1	1	2	2	1	1	2	2	2	1	2	2	2	2	3	2	2	2	3	2	2	2	2	2	2	2	2	4	2	2	2	2	4	1	4	3
520	湖北省	2	2	4	1	0	1	0	0	1	1	1	9	2	2	2	2	2	2	2	1	1	1	2	1	1	1	1	1	1	1	1	1	1	1	1	1	1	1	1	1	2	2	2	5	4	1	5	4
521	湖北省	1	2	4	1	1	0	0	0	0	3	1	7	4	3	4	3	1	1	1	3	4	3	5	4	4	2	3	2	4	3	3	4	4	4	4	3	4	4	3	4	2	4	3	4	3	2	3	3
522	湖北省	2	1	5	1	1	0	0	0	0	2	1	4	1	1	1	1	1	1	2	2	2	2	3	1	1	1	1	1	1	2	3	2	2	2	2	1	2	2	1	4	3	3	2	4	4	5	4	2
523	湖北省	2	3	5	1	1	0	0	0	0	2	1	4	1	1	1	1	1	1	1	1	1	1	1	1	1	1	1	1	1	1	1	1	1	1	1	1	1	1	1	2	1	1	2	4	4	1	4	4
524	湖北省	1	1	3	1	1	0	0	0	0	2	1	2	1	1	1	1	1	1	1	1	1	1	1	1	1	1	1	1	1	1	3	1	1	1	2	1	1	1	1	1	1	1	1	1	1	1	1	1
525	湖北省	2	2	5	1	0	0	0	1	0	1	1	3	2	2	2	2	2	2	2	2	2	2	3	2	2	2	2	2	2	2	2	2	2	2	2	2	2	2	2	2	3	2	3	4	4	2	5	4
526	湖北省	1	3	5	1	0	0	0	1	0	2	1	5	2	2	1	1	1	1	1	1	1	1	3	2	1	1	2	1	1	1	2	2	3	1	1	1	1	1	2	2	2	2	2	4	4	1	4	4
527	湖北省	1	4	1	2	1	0	1	0	0	5	3	7	2	3	2	1	1	2	2	1	2	2	2	2	3	3	3	3	3	3	2	2	2	2	4	3	2	2	3	4	2	2	2	2	4	1	4	4
528	湖北省	2	2	5	1	1	1	0	0	0	1	1	4	2	2	2	2	1	2	2	1	2	2	2	1	1	1	1	1	1	1	2	2	2	2	2	2	2	2	1	2	2	2	2	4	5	1	5	5
529	湖北省	2	3	3	2	1	0	0	0	0	4	3	7	2	3	2	2	2	2	2	1	1	2	2	2	2	2	2	1	2	1	3	2	3	1	2	2	4	2	2	4	2	2	2	3	4	1	4	3
530	湖北省	2	2	5	1	1	0	0	0	0	2	1	2	2	2	2	2	2	2	4	2	2	1	2	1	1	2	2	2	2	2	2	4	4	4	2	2	2	4	2	4	4	4	2	4	5	1	5	5
531	湖北省	2	2	4	1	1	0	0	0	0	2	1	4	2	1	1	1	1	1	1	1	1	2	2	1	1	1	1	1	1	1	2	1	1	1	1	1	1	1	1	4	1	1	1	4	4	1	4	4
532	湖北省	2	2	5	1	1	1	0	0	0	1	1	5	4	3	3	3	2	2	3	2	2	2	2	2	2	2	3	2	2	2	3	3	2	2	2	3	3	3	2	4	2	2	3	4	4	2	4	4
533	湖北省	2	2	5	1	1	1	0	0	0	2	1	2	2	2	2	2	2	2	2	2	2	2	2	2	2	2	3	2	2	2	3	3	3	3	3	3	3	3	3	4	2	2	2	3	2	2	2	2
534	湖北省	1	2	3	1	1	0	0	0	0	2	1	1	3	3	3	3	3	3	3	3	3	3	3	3	3	3	3	3	3	3	3	3	3	3	3	3	3	3	3	3	3	3	3	3	3	3	3	3
535	湖北省	2	2	4	1	1	1	0	0	0	3	1	2	2	3	2	2	1	2	3	2	3	1	3	4	3	3	2	1	2	2	1	2	3	2	4	2	4	2	1	4	2	2	2	4	5	1	5	4
536	湖北省	2	2	1	1	1	0	0	0	0	3	3	9	2	2	2	2	2	2	2	2	3	1	2	2	2	2	2	1	1	1	3	2	2	2	2	2	3	2	2	2	2	2	3	4	5	1	5	5
537	湖北省	2	2	4	1	1	0	0	0	0	2	3	7	1	1	2	2	1	1	2	2	2	1	2	2	1	1	1	1	2	1	2	1	1	1	1	1	1	1	1	1	3	3	4	4	5	1	5	1
538	湖北省	2	2	5	1	1	0	0	0	0	2	1	1	2	2	2	4	2	2	2	2	2	2	2	2	2	2	4	2	2	2	2	2	2	2	2	2	2	2	2	4	2	2	2	4	4	2	4	4
539	湖北省	2	2	1	1	1	0	0	0	0	3	3	9	3	3	3	3	3	3	3	2	3	2	2	2	2	2	2	2	2	2	3	2	2	2	2	3	3	3	2	3	3	3	4	4	4	2	4	4
540	湖北省	2	2	1	1	1	0	0	0	0	3	3	9	2	2	1	1	1	1	2	1	1	1	1	1	1	1	1	1	1	1	1	1	2	1	1	1	1	1	2	1	1	1	2	2	4	1	4	4
541	湖北省	2	2	5	1	1	0	0	0	0	1	1	4	3	2	2	3	3	1	3	1	1	1	2	1	1	1	1	1	1	1	3	2	2	1	1	1	1	1	2	1	1	1	1	5	5	1	5	5
542	湖北省	2	2	3	1	1	0	0	0	0	2	1	2	2	3	4	4	3	2	2	4	2	2	2	2	3	2	3	2	2	1	3	2	2	3	3	3	3	3	3	4	3	3	1	4	5	1	5	5
543	湖北省	2	2	5	1	1	1	0	0	0	2	1	2	2	2	2	2	2	3	2	2	2	2	2	2	2	2	2	3	3	2	3	3	3	3	3	3	3	3	2	4	3	2	4	4	4	1	4	3
544	湖北省	2	4	3	1	1	0	0	0	0	4	2	1	3	2	3	2	2	2	2	1	1	1	1	1	2	2	2	2	2	2	3	4	4	2	4	4	2	4	4	4	2	2	2	4	3	1	4	4
545	湖北省	1	3	2	2	1	0	0	0	0	6	3	9	3	3	3	3	3	3	3	3	3	3	3	3	3	3	3	3	3	3	3	3	3	3	3	3	3	3	3	3	3	3	3	3	3	3	3	3
546	湖北省	2	2	4	1	1	0	0	0	0	3	1	2	2	2	2	3	2	1	2	1	2	1	2	2	2	2	3	1	2	2	2	2	4	2	4	2	2	4	2	4	3	3	3	2	4	1	4	4
547	湖北省	1	2	4	1	1	0	0	0	0	2	1	1	1	1	1	1	1	1	1	1	1	1	3	1	1	1	1	1	1	1	3	1	1	3	1	2	2	2	1	4	2	2	3	4	4	1	5	5
548	湖北省	1	1	4	1	1	0	0	0	0	2	1	1	3	3	3	3	3	3	3	3	3	3	3	3	3	3	3	3	3	3	3	3	3	3	3	3	3	3	3	3	3	3	3	3	3	3	3	3
549	湖北省	2	2	5	1	1	1	0	0	0	1	1	2	4	2	2	2	2	2	3	1	1	3	3	1	1	1	1	1	1	1	1	1	1	1	1	3	1	3	1	1	1	4	1	4	5	2	5	5
550	湖北省	2	2	5	1	1	1	0	0	0	2	1	2	1	1	2	2	2	2	1	2	2	2	3	2	2	2	3	2	3	2	2	2	2	2	2	3	2	2	1	4	2	3	2	4	4	1	4	4
551	湖北省	2	2	5	1	1	0	0	0	0	1	1	4	2	2	4	4	2	2	2	1	2	4	3	2	2	2	4	2	2	2	4	2	2	2	2	2	2	4	2	2	2	2	2	4	4	2	4	4
552	湖北省	1	1	3	1	1	0	0	0	0	2	1	2	2	2	2	2	2	2	2	1	1	2	2	1	1	1	2	1	1	1	3	1	1	1	1	1	1	1	2	4	2	3	2	2	3	2	4	4
553	湖北省	1	2	3	1	1	0	0	0	0	3	1	2	2	2	2	3	2	2	3	2	2	2	3	2	2	2	2	2	2	2	3	2	2	2	2	2	2	3	2	3	2	3	3	4	4	2	4	4
554	湖北省	2	2	5	1	1	0	0	0	0	3	1	2	2	3	3	2	2	2	2	2	2	2	2	2	2	2	3	2	3	3	4	2	4	2	3	2	3	2	2	2	2	2	2	5	5	5	4	4
555	湖北省	2	2	5	1	1	0	0	0	0	2	1	2	1	1	2	2	2	2	2	2	2	2	2	2	2	2	2	2	2	2	5	2	2	2	2	1	1	2	2	4	2	3	3	4	5	1	5	5
556	湖北省	2	1	5	1	1	0	0	0	0	3	1	2	3	3	4	4	3	3	3	1	3	1	3	3	3	3	3	3	3	3	3	3	3	3	3	3	3	3	3	3	3	3	3	3	3	3	3	3
557	湖北省	1	1	3	1	1	0	0	0	0	2	1	2	2	2	2	2	2	2	2	2	2	2	2	2	1	2	2	1	1	2	3	1	1	1	1	1	1	2	3	4	2	2	2	3	3	1	4	4
558	湖北省	2	2	5	1	1	1	0	0	0	2	1	4	2	2	2	2	2	2	2	2	2	2	2	2	2	2	2	2	2	2	2	2	2	2	2	2	2	2	2	2	2	2	2	4	4	2	4	4
559	湖北省	1	1	4	2	1	0	0	0	0	2	1	4	2	1	3	4	1	1	1	1	1	1	1	1	1	1	1	1	1	1	1	1	3	1	1	1	1	1	1	1	3	2	3	1	4	1	5	5
560	湖北省	2	2	5	1	1	0	0	0	0	2	1	2	2	2	2	2	2	2	2	1	1	2	4	2	1	1	4	1	2	1	2	2	2	2	2	2	1	4	1	3	4	3	1	4	4	1	4	5
561	湖北省	2	2	3	1	1	0	0	0	0	3	1	2	2	2	2	2	2	2	4	2	2	2	2	1	2	2	2	2	2	2	2	2	3	2	2	2	4	4	2	2	4	4	3	4	4	1	4	4
562	湖北省	1	1	3	1	1	0	0	0	0	2	1	2	2	2	1	2	1	1	2	2	2	2	2	2	2	2	2	2	2	2	3	2	2	2	2	2	2	2	3	4	2	2	2	3	3	2	4	4
563	湖北省	2	2	3	1	1	0	0	0	0	3	1	2	2	2	2	4	2	2	2	1	2	2	2	1	1	1	4	1	1	1	4	2	2	2	2	2	2	2	2	4	2	2	3	4	4	1	4	4
564	湖北省	2	1	4	1	1	0	0	0	0	2	1	4	2	2	2	2	2	2	2	2	2	2	2	1	2	2	2	2	2	2	2	2	2	2	2	2	2	2	2	2	2	2	2	4	5	1	5	5
565	湖北省	2	2	4	1	1	1	0	0	0	3	1	2	2	2	1	1	1	1	4	2	2	1	3	1	3	3	4	1	3	1	3	3	3	3	3	2	1	3	3	1	2	2	2	3	4	4	4	4
566	湖北省	2	2	5	1	1	0	0	0	0	3	1	2	2	1	2	2	2	2	2	2	2	1	1	1	1	1	1	1	1	1	3	1	1	1	1	3	3	3	1	5	4	2	2	2	5	1	5	5
567	湖北省	2	1	5	1	1	0	0	0	0	1	1	2	1	1	1	1	1	2	3	3	1	1	1	1	1	1	1	1	1	1	1	1	1	1	1	1	1	1	1	1	1	1	1	1	1	1	1	1
568	湖北省	2	2	4	1	1	0	0	0	0	4	1	2	2	3	3	3	3	3	2	1	2	3	3	2	3	3	3	3	3	2	2	3	4	4	3	3	3	4	3	2	3	2	4	3	4	4	3	3
569	湖北省	2	2	4	1	1	0	0	0	0	3	1	2	2	3	3	3	2	1	2	3	2	1	3	3	1	2	3	2	4	2	2	2	3	4	3	3	1	2	2	4	4	3	3	5	4	1	4	4
570	湖北省	2	2	3	1	1	0	0	0	0	3	1	9	2	2	2	3	2	2	2	2	2	1	2	1	2	5	4	1	2	3	2	2	3	2	1	3	2	2	2	2	3	3	3	4	4	2	4	4
571	湖北省	2	2	5	1	1	1	0	0	0	2	1	5	1	1	1	1	1	1	1	1	1	1	1	1	1	1	3	1	4	1	3	1	1	1	1	1	1	5	1	4	4	4	4	5	5	1	5	5
572	湖北省	2	2	3	1	1	1	0	0	0	3	1	9	2	3	2	2	2	2	4	2	2	2	2	2	2	2	2	2	2	2	2	2	3	2	2	2	2	2	2	2	2	2	2	2	4	1	4	4
573	湖北省	2	2	5	1	1	1	0	0	0	2	1	2	1	1	3	3	2	2	2	2	2	2	2	2	2	2	2	2	2	2	3	2	3	2	2	3	2	3	2	2	2	2	2	4	4	1	4	4
574	湖北省	2	2	4	1	1	1	0	0	0	2	1	1	2	2	2	2	2	2	2	2	2	1	2	2	2	2	2	2	1	2	2	2	2	2	2	2	2	2	2	2	2	2	2	2	2	2	2	2
575	湖北省	1	1	1	2	0	0	0	0	1	5	3	9	3	3	3	3	3	3	3	3	3	3	3	3	3	3	3	3	3	3	3	3	3	3	3	3	3	3	3	3	3	3	3	3	3	3	3	3
576	湖北省	1	2	5	1	1	0	0	0	0	2	1	1	1	1	1	3	1	1	1	1	3	2	3	2	1	1	2	3	3	2	2	2	2	2	2	2	1	1	1	2	2	2	2	4	4	1	5	5
577	湖北省	2	1	5	1	1	1	0	0	0	2	1	7	2	2	1	1	1	1	1	1	2	1	2	2	2	1	2	1	3	1	2	2	3	2	2	1	2	2	1	2	4	3	3	3	5	1	4	3
578	湖北省	2	2	3	1	1	0	0	0	0	4	1	1	1	2	2	2	2	2	2	2	3	3	3	3	2	2	3	2	2	2	2	4	2	2	2	2	2	2	2	2	2	2	2	4	4	2	4	4
579	湖北省	2	2	3	1	1	0	0	0	0	2	1	9	2	2	2	2	2	2	2	2	2	2	2	2	2	2	2	2	3	3	4	4	3	3	3	3	3	3	3	3	3	3	3	3	3	3	3	3
580	湖北省	2	2	5	1	1	0	0	0	0	1	1	4	2	1	2	2	2	2	2	2	2	2	2	2	2	2	4	2	2	2	2	2	4	2	2	2	2	2	2	4	2	2	2	4	4	2	4	4
581	湖北省	2	1	4	1	1	0	0	0	0	2	1	2	3	3	3	2	2	2	2	2	2	2	2	2	2	2	3	2	2	2	2	2	3	2	3	2	3	3	2	4	2	3	4	4	4	1	5	5
582	湖北省	2	2	5	1	1	0	0	0	0	2	1	6	2	1	1	1	1	1	1	2	2	1	4	1	1	1	4	1	2	1	2	2	2	1	2	2	2	2	2	2	2	2	2	4	4	1	4	4
583	湖北省	2	2	5	1	1	1	0	0	0	3	1	7	2	2	2	2	2	2	2	2	2	2	2	2	2	2	2	2	2	2	2	2	2	2	2	2	2	4	4	4	4	3	2	2	2	4	4	4
584	湖北省	2	3	3	1	1	0	0	0	0	4	2	2	2	1	2	2	2	2	2	2	2	2	2	2	2	2	3	2	2	2	2	2	4	2	2	4	4	4	2	4	2	4	2	4	4	2	4	4
585	湖北省	2	2	5	1	1	1	0	0	0	3	1	7	2	2	2	3	2	2	2	2	2	2	3	2	2	3	2	2	2	2	3	2	3	2	2	2	3	2	2	2	3	3	2	2	4	4	4	4
586	湖北省	2	2	5	1	1	1	0	0	0	3	1	7	2	2	2	2	2	2	2	2	2	3	2	2	2	2	2	2	2	2	2	1	3	2	2	2	3	2	2	2	2	2	2	2	2	4	5	5
587	湖北省	2	2	5	1	1	1	0	0	0	3	1	7	2	2	2	2	2	2	2	2	2	2	2	2	2	2	2	2	2	2	2	2	2	2	2	2	2	2	2	2	2	2	2	2	4	4	4	4
588	湖北省	2	4	5	1	1	0	0	0	0	2	2	3	2	2	2	2	2	2	2	1	1	2	2	2	3	2	3	2	3	3	3	2	2	2	2	2	2	2	2	4	2	2	2	4	4	2	4	4
589	湖北省	2	1	3	1	1	1	0	0	0	3	1	7	2	3	3	3	3	3	3	3	3	1	2	1	1	1	1	1	1	1	1	1	3	1	1	1	1	1	1	1	3	1	3	3	4	4	3	4
590	湖北省	1	4	4	1	1	0	0	0	0	3	2	4	4	2	1	2	2	2	2	1	1	2	2	2	1	1	4	2	1	1	2	2	2	2	4	2	1	1	4	2	2	2	1	4	4	1	4	4
591	湖北省	2	2	5	1	1	1	0	0	0	3	1	2	2	2	2	2	2	2	2	2	2	2	2	2	2	2	2	2	2	2	2	2	2	2	2	2	2	2	2	2	2	2	2	2	2	2	2	2
592	湖北省	2	2	4	1	1	1	0	0	0	2	1	2	1	1	2	3	2	1	2	2	2	2	3	2	1	1	2	1	2	1	2	2	2	2	2	2	2	2	1	4	3	3	3	4	4	1	5	5
593	湖北省	2	2	5	1	1	0	0	0	0	2	1	2	2	2	4	4	2	2	2	2	2	1	1	2	2	2	2	1	1	2	3	2	4	2	2	2	2	2	2	2	2	2	2	2	2	2	2	2
594	湖北省	2	2	1	1	1	1	0	0	0	3	3	9	1	1	1	1	1	1	1	1	1	1	1	1	1	1	1	1	1	1	1	1	1	1	1	1	1	1	1	1	1	1	1	5	5	1	5	5
595	湖北省	2	2	3	1	1	1	0	0	0	3	1	1	2	2	2	2	2	2	2	1	3	1	2	3	3	3	4	3	3	3	3	3	3	3	3	2	3	3	3	3	3	2	3	3	4	1	4	4
596	湖北省	2	2	5	1	1	0	0	0	0	2	1	9	2	2	2	2	2	2	2	2	2	2	2	1	2	2	4	2	2	2	4	2	2	2	2	3	1	2	1	4	2	2	2	4	4	1	5	5
597	湖北省	2	2	4	1	1	0	0	0	0	4	1	2	2	2	2	2	2	2	3	2	2	2	2	2	2	2	2	2	3	2	3	2	2	2	2	2	3	3	2	4	3	2	2	4	4	1	5	4
598	湖北省	2	2	4	1	1	1	0	0	0	3	1	9	2	2	2	2	3	2	2	2	3	2	3	2	3	2	2	2	2	3	3	2	2	3	2	2	2	2	2	2	4	2	3	4	2	4	4	3
599	湖北省	1	3	1	1	1	0	0	0	0	2	3	9	2	2	2	2	2	2	2	1	1	2	1	2	2	2	4	2	2	3	3	2	3	2	3	2	3	2	3	3	4	2	2	4	4	1	4	4
600	湖北省	2	2	3	1	1	0	0	0	0	3	1	2	2	2	2	2	2	2	2	2	2	3	2	2	3	3	2	2	2	2	2	3	3	3	2	4	2	4	2	3	3	2	2	4	4	2	4	4
601	湖北省	2	2	3	1	0	1	0	0	0	3	3	9	3	3	2	3	2	2	2	1	1	1	1	1	1	1	2	1	1	1	3	3	1	1	3	2	4	3	1	1	2	3	3	2	5	1	4	4
602	湖北省	2	2	5	1	1	0	0	0	0	2	1	2	2	2	2	2	2	2	2	2	2	2	2	2	2	2	2	2	2	2	2	2	2	2	2	2	2	2	2	2	2	2	2	2	2	2	2	2
603	湖北省	1	1	5	1	1	1	0	0	1	2	1	4	2	2	2	2	2	2	2	2	2	2	2	2	2	2	2	2	2	2	2	2	2	2	2	2	2	2	2	2	2	2	2	2	2	2	2	2
604	湖北省	2	2	3	1	1	1	1	0	0	3	1	2	1	2	2	2	2	2	2	2	2	2	2	2	2	2	2	2	2	2	2	2	2	2	2	2	2	2	2	2	2	2	2	2	2	2	4	4
605	湖北省	2	2	4	1	0	1	1	0	0	2	1	2	2	2	2	3	2	3	2	1	1	3	2	1	3	3	3	3	3	2	1	2	4	2	3	3	3	3	2	3	4	3	3	4	4	1	4	4
606	湖北省	2	2	5	1	1	1	0	0	0	2	1	1	2	3	2	1	1	1	1	2	3	2	1	4	3	3	3	5	4	5	5	4	5	4	3	3	3	4	1	3	5	3	3	3	3	3	2	3
607	湖北省	2	3	4	1	1	0	0	0	0	5	2	1	5	5	2	2	2	2	4	2	4	2	2	4	2	2	2	2	2	2	2	2	2	2	4	2	4	4	2	4	2	2	2	4	4	2	5	5
608	湖北省	1	1	5	2	1	0	0	0	0	4	1	2	3	3	2	2	2	2	3	3	1	1	1	1	5	1	1	1	1	1	1	1	1	1	5	1	1	1	1	3	1	2	1	1	1	1	2	1
609	湖北省	2	1	4	1	1	0	0	0	0	3	1	2	2	2	2	2	2	2	2	2	2	2	2	2	2	2	2	2	2	2	4	2	4	4	4	2	4	2	2	4	2	2	4	4	4	1	4	4
610	湖北省	2	2	5	1	1	0	0	0	0	2	1	9	2	3	3	3	3	3	2	4	2	2	2	2	2	2	3	3	3	2	3	3	2	2	3	3	3	3	3	3	3	3	2	3	4	2	4	4
611	湖北省	2	3	5	1	1	0	0	0	0	2	1	3	1	1	1	3	1	1	1	1	1	1	3	1	1	1	1	1	1	1	4	1	2	1	1	1	1	4	1	5	3	4	1	4	5	1	5	5
612	湖北省	2	2	5	1	1	0	0	0	0	1	1	4	4	2	2	2	2	2	2	1	1	2	3	2	1	1	2	2	4	1	3	2	2	1	2	1	2	2	1	2	4	3	4	4	4	1	5	4
613	湖北省	2	3	3	1	0	0	1	0	0	4	2	9	3	3	3	3	3	3	2	3	3	2	3	2	3	3	3	3	3	3	4	2	3	2	2	3	4	4	4	3	4	2	4	4	4	4	4	3
614	湖北省	2	2	3	1	1	0	0	0	0	2	1	1	2	2	2	2	2	2	2	2	2	2	2	2	2	2	2	2	2	2	2	2	2	2	2	2	2	2	2	2	2	2	2	4	4	2	4	4
615	湖北省	2	2	5	1	1	1	0	0	0	2	1	2	1	1	2	2	1	1	1	2	2	1	2	3	2	1	4	2	2	2	3	3	3	3	4	2	2	3	2	4	4	3	3	3	4	2	4	4
616	湖北省	2	2	5	1	1	1	0	0	0	2	1	2	2	2	2	3	2	2	2	2	2	2	3	3	1	2	3	3	2	3	2	2	4	2	3	3	2	2	2	4	2	3	2	2	3	2	2	2
617	湖北省	2	2	4	1	1	0	0	0	0	3	1	7	4	2	2	2	1	1	2	1	1	1	2	1	1	1	2	1	2	2	3	3	4	2	3	2	2	3	2	3	3	2	2	3	5	1	5	5
618	湖北省	1	4	4	1	1	0	0	0	0	3	2	2	2	2	2	2	2	2	2	2	2	1	1	2	2	1	3	2	3	3	3	3	4	3	4	3	2	4	2	3	3	3	3	3	4	2	4	4
619	湖北省	2	1	2	1	0	0	0	0	1	1	3	8	1	1	1	1	1	1	1	1	1	1	1	1	1	1	1	1	1	1	1	1	1	1	1	1	1	1	1	3	2	2	2	5	5	1	5	5
620	湖北省	2	2	4	1	1	1	0	0	0	2	1	1	2	2	2	2	2	2	2	1	1	1	2	1	1	1	2	1	1	1	3	2	2	1	1	1	1	1	1	1	1	4	3	4	5	1	5	5
621	湖北省	2	1	4	1	1	0	1	0	0	2	1	4	3	4	2	2	2	3	2	1	2	1	1	1	1	1	1	1	2	2	3	3	3	2	2	2	2	2	3	2	4	3	4	3	4	2	5	4
622	湖北省	1	2	3	1	1	0	0	0	0	3	3	9	2	2	2	2	2	2	2	2	2	2	2	2	2	2	2	2	3	3	3	3	3	3	3	2	2	2	2	2	2	2	2	2	5	5	5	5
623	湖北省	2	4	3	1	1	0	0	0	0	5	2	1	4	3	2	2	2	3	2	2	3	1	2	2	3	2	4	1	2	2	3	2	2	3	2	3	3	2	2	4	4	4	2	4	4	1	4	4
624	湖北省	2	3	3	1	1	0	0	0	0	3	2	1	2	2	3	3	2	2	2	1	2	2	2	1	1	2	3	2	2	2	4	2	2	2	3	3	2	4	1	3	3	3	3	4	4	1	5	4
625	湖北省	2	3	5	1	1	0	0	0	0	4	2	1	5	5	4	2	2	5	2	3	3	5	5	2	1	3	3	2	1	3	5	2	3	3	2	1	5	4	3	5	5	4	3	3	2	4	5	3
626	湖北省	2	2	5	1	1	0	0	0	0	2	1	2	2	2	2	2	2	2	2	2	2	2	2	2	2	2	2	2	2	2	2	2	2	2	2	2	2	2	2	2	3	2	2	3	2	2	2	2
627	湖北省	2	2	5	1	1	1	0	0	0	2	1	2	2	3	4	2	2	2	2	2	3	1	3	2	2	2	4	2	3	2	3	3	4	2	4	2	4	4	2	4	4	3	2	4	4	2	4	4
628	湖北省	2	2	4	1	1	1	0	0	0	3	1	2	2	2	2	2	1	2	2	1	1	1	2	1	2	1	2	1	2	2	4	1	1	1	2	1	2	1	2	3	3	2	3	4	5	1	5	5
629	湖北省	1	1	5	2	1	0	0	0	0	2	1	7	2	1	1	1	1	1	1	1	1	1	1	1	1	1	1	1	1	1	1	1	1	1	1	1	1	1	1	1	1	1	1	1	1	1	1	1
630	湖北省	2	1	3	2	1	0	0	0	0	2	1	5	2	3	3	3	3	3	4	4	4	1	1	2	4	3	4	3	4	2	4	4	4	4	3	3	3	4	3	4	2	2	2	4	5	1	5	4
631	湖北省	2	1	4	1	1	0	0	0	0	4	1	2	2	2	2	3	3	3	2	4	2	2	3	1	2	2	3	2	3	1	3	2	2	2	2	2	2	1	1	2	3	2	2	3	4	1	5	4
632	湖北省	1	3	1	2	1	0	0	0	0	6	3	9	2	2	2	2	2	2	2	1	1	2	1	1	1	1	5	1	1	1	5	2	4	2	1	1	1	1	1	1	1	1	1	1	5	1	5	5
633	湖北省	1	3	5	1	1	0	0	0	0	2	2	1	2	2	3	3	3	2	2	2	2	2	2	2	2	2	2	2	2	2	4	3	3	3	3	3	3	3	2	3	3	3	2	4	4	2	4	4
634	湖北省	2	2	4	1	1	0	0	0	0	1	1	5	2	3	3	3	3	3	2	2	2	2	2	2	2	2	3	2	3	3	3	3	3	3	3	3	3	3	2	2	3	3	3	3	4	2	4	4
635	湖北省	2	3	1	2	1	0	0	0	0	6	3	9	4	4	2	2	2	2	3	2	2	2	2	2	3	2	3	2	3	3	3	2	2	2	2	3	2	2	3	3	2	3	2	4	3	2	4	4
636	湖北省	2	1	4	2	1	0	0	0	0	4	1	9	4	3	2	2	2	3	3	2	2	2	2	2	2	2	3	2	3	2	3	2	2	2	2	3	2	3	2	3	2	3	2	4	4	2	4	4
637	湖北省	1	2	4	2	1	0	0	0	0	2	1	2	1	2	2	2	2	2	1	2	1	1	1	1	1	1	5	1	1	1	2	1	1	1	1	1	1	1	1	1	1	1	1	1	5	1	5	4
638	湖北省	1	1	3	2	1	0	0	0	0	1	1	4	2	2	2	2	2	2	2	1	1	2	2	2	1	1	1	1	1	1	4	2	2	2	2	2	2	2	2	4	2	2	2	4	4	2	4	4
639	湖北省	1	2	2	2	0	0	1	0	0	5	1	7	2	2	2	2	2	2	2	2	2	1	1	1	2	2	2	2	2	2	2	2	2	2	2	2	2	2	2	2	2	2	2	2	5	5	4	4
640	湖北省	2	1	5	2	1	0	0	0	0	1	1	4	2	2	2	2	2	2	2	1	1	3	3	1	1	1	4	2	2	2	3	2	2	2	2	2	2	4	2	4	2	3	2	3	5	1	5	4
641	湖北省	1	2	5	1	1	1	0	0	0	3	1	6	2	2	2	2	2	2	2	2	2	3	3	2	2	2	3	2	2	2	3	3	2	2	2	3	2	2	2	2	3	2	3	4	4	4	4	4
642	湖北省	1	3	1	2	0	0	0	0	1	6	2	7	3	3	3	3	2	3	3	1	2	3	3	1	3	3	3	2	3	3	3	2	2	2	2	3	3	3	3	4	3	3	2	3	4	1	4	4
643	湖北省	1	2	5	1	1	1	0	0	0	4	1	6	3	3	4	3	2	2	4	1	2	2	2	2	2	2	2	2	2	2	4	2	2	2	4	2	2	4	2	5	2	2	2	3	4	2	4	4
644	湖北省	2	1	5	1	1	1	0	0	0	2	1	2	4	4	2	2	2	2	2	1	1	2	2	1	2	2	2	1	2	1	3	2	2	2	2	2	2	2	1	1	1	1	4	5	5	1	5	5
645	湖北省	1	2	4	2	1	0	1	0	0	5	3	1	2	2	2	2	2	2	4	2	2	2	2	2	2	2	3	2	2	2	3	2	2	2	2	2	2	2	2	2	2	2	4	4	4	2	4	4
646	湖北省	1	3	5	1	0	0	1	0	0	1	1	6	1	1	1	1	1	1	1	1	2	1	4	2	4	1	4	1	1	2	3	2	3	2	1	2	1	2	2	2	2	2	2	4	5	1	5	5
647	湖北省	2	2	4	2	1	1	0	0	0	5	1	1	3	2	2	2	2	2	1	1	1	2	3	2	3	3	3	2	3	2	3	2	3	2	2	2	2	2	3	2	2	2	2	3	4	1	4	4
648	湖北省	1	3	4	1	1	0	0	0	0	4	1	1	4	2	1	2	3	2	3	2	2	2	3	2	2	2	2	2	2	2	3	2	2	3	2	2	2	2	2	2	3	2	2	4	4	2	4	3
649	湖北省	2	2	1	1	1	0	0	0	0	4	3	9	3	3	2	1	1	1	1	3	2	3	3	3	2	3	3	3	3	3	3	3	3	3	3	3	3	3	3	3	3	3	3	3	3	2	3	3
650	湖北省	1	4	5	1	1	0	0	0	0	3	2	3	1	1	1	1	1	1	1	1	1	1	1	1	1	1	3	1	3	1	2	1	1	1	1	3	1	1	1	5	1	1	1	4	4	1	4	4
651	湖北省	2	4	2	2	1	0	0	0	0	6	3	9	4	4	2	4	4	4	3	2	2	4	2	4	2	2	3	2	2	2	2	2	2	2	2	4	2	2	2	2	2	4	4	4	4	2	4	4
652	湖北省	1	3	2	2	1	0	0	0	0	5	1	9	1	2	2	2	2	2	2	2	2	2	3	2	2	2	2	2	4	2	4	2	2	2	2	2	2	2	2	4	2	2	2	4	4	1	4	4
653	湖北省	1	2	5	1	1	0	1	1	0	2	1	3	2	2	3	2	2	2	4	2	2	2	2	2	3	2	2	2	2	1	2	3	2	2	2	3	4	4	2	4	4	2	4	4	3	2	4	3
654	湖北省	2	3	4	1	1	0	0	0	0	2	1	5	1	1	1	1	1	1	1	1	1	1	2	2	1	1	4	1	3	2	2	2	2	2	3	2	2	1	2	2	3	2	3	3	3	1	5	5
655	湖北省	1	1	4	2	1	0	0	0	0	3	1	2	3	3	1	1	1	1	1	1	1	1	1	1	1	1	1	1	1	1	4	1	1	1	1	1	1	1	1	2	4	1	1	3	5	1	5	5
656	湖北省	1	2	5	1	1	0	0	0	0	1	1	7	1	1	3	3	2	2	2	1	1	1	3	1	1	1	2	1	2	2	1	2	2	2	2	2	2	1	1	4	3	2	2	4	4	1	5	5
657	湖北省	2	3	1	2	1	0	0	0	0	5	3	9	2	2	2	2	2	2	2	2	2	2	2	2	2	2	2	2	3	2	2	2	2	2	2	2	2	2	2	2	4	2	4	4	4	2	4	4
658	湖北省	2	3	3	1	1	0	0	0	0	5	2	9	2	3	2	2	1	2	2	2	2	2	4	2	2	2	2	2	2	2	2	2	2	2	4	2	2	4	2	4	4	2	2	4	4	1	4	4
659	湖北省	1	1	1	2	1	0	0	0	0	3	3	8	3	2	2	2	2	2	2	2	2	2	2	2	2	2	2	2	2	2	2	2	2	2	2	2	2	2	2	2	2	2	4	3	4	1	4	4
660	湖北省	2	3	5	1	1	1	1	0	0	2	2	3	2	2	2	2	2	2	2	1	2	1	2	1	1	2	4	1	2	1	4	4	4	2	2	3	2	3	1	4	2	2	3	4	4	1	5	5
661	湖北省	1	3	4	1	1	0	0	0	0	3	1	2	2	2	2	2	2	2	2	2	2	1	2	2	2	2	4	2	2	2	4	4	4	2	3	2	1	4	2	4	4	2	3	4	4	1	4	4
662	湖北省	1	1	4	1	1	0	0	0	0	3	1	2	3	3	3	3	3	3	2	1	1	3	2	1	1	1	2	1	2	1	4	2	2	1	1	2	2	4	2	4	2	3	2	3	4	1	4	4
663	湖北省	1	2	5	1	1	0	0	0	0	4	1	1	2	4	5	4	1	4	2	2	2	2	3	2	2	3	4	2	4	3	2	2	2	2	4	2	2	2	2	2	2	4	2	4	4	1	4	4
664	湖北省	1	1	5	2	1	0	0	0	0	2	3	1	2	2	2	2	2	2	2	1	1	2	3	1	1	1	2	1	2	2	4	3	3	3	3	2	3	3	2	3	3	3	3	4	4	2	4	4
665	湖北省	2	1	1	2	0	0	1	0	0	3	3	9	2	2	3	3	2	2	2	2	2	2	2	2	2	2	2	2	2	2	3	3	3	2	2	3	2	2	2	2	2	2	2	3	3	1	4	4
666	湖北省	1	2	3	2	1	0	0	0	0	5	1	9	2	2	3	3	2	3	3	2	2	3	3	3	3	3	3	3	3	3	3	3	4	4	3	3	4	3	3	3	2	3	4	4	3	4	4	4
667	湖北省	1	3	1	2	1	0	0	0	0	6	3	7	3	3	3	3	3	3	3	1	1	3	3	2	3	3	3	3	3	3	3	3	3	3	3	3	3	3	3	2	1	3	3	3	3	3	3	3
668	湖北省	2	3	5	1	1	0	0	0	0	2	2	3	2	2	2	3	1	1	2	2	2	3	3	2	1	1	1	1	3	2	4	2	2	1	2	1	1	4	2	5	3	1	4	5	5	5	5	5
669	湖北省	1	4	4	1	1	0	0	0	0	4	2	1	3	3	3	4	2	2	3	2	2	2	2	2	2	2	2	2	3	2	4	3	3	3	3	4	3	4	3	4	3	3	2	4	3	2	4	4
670	湖北省	2	3	3	1	1	0	0	0	0	5	2	1	1	1	2	2	2	2	2	2	1	2	2	2	2	2	2	2	2	2	2	2	2	2	2	2	2	2	2	2	2	2	2	3	4	1	4	4
671	湖北省	2	3	1	2	0	0	1	0	0	6	3	9	2	2	2	2	2	2	2	1	1	1	3	1	3	2	2	1	2	1	2	2	2	1	1	2	2	2	3	3	1	1	2	3	5	1	5	5
672	湖北省	2	3	3	1	0	0	0	1	0	5	2	1	3	2	2	2	2	2	2	2	2	3	3	3	2	2	2	2	3	3	4	3	4	2	2	2	2	2	2	2	2	3	2	2	4	2	4	4
673	湖北省	1	1	3	1	0	0	1	0	0	4	1	9	4	3	2	2	2	2	2	2	2	2	3	2	3	3	3	3	3	3	3	3	4	2	2	3	3	3	2	4	1	1	4	2	4	4	4	4
674	湖北省	1	1	1	1	0	0	1	0	0	2	3	8	3	3	4	4	2	3	2	1	2	3	4	1	2	2	2	2	2	2	3	3	2	2	2	3	3	4	2	4	4	3	4	4	4	3	4	4
675	湖北省	2	3	3	1	1	0	0	0	0	5	2	9	2	2	2	2	2	2	2	1	1	1	1	1	2	2	4	2	2	2	5	2	2	2	2	2	2	2	2	2	2	4	2	4	4	2	4	4
676	湖北省	2	2	3	1	1	0	0	0	0	4	3	9	4	3	3	3	2	2	4	2	2	2	4	2	2	2	4	2	2	2	2	2	2	2	2	2	4	4	2	4	4	4	2	4	4	2	4	4
677	湖北省	1	2	3	2	1	0	0	0	0	5	1	9	3	3	3	3	3	3	3	3	3	2	2	2	3	3	3	3	3	3	3	3	4	3	3	3	3	4	3	5	2	3	3	3	5	1	3	3
678	湖北省	1	3	4	1	1	0	0	0	0	4	1	9	3	3	3	3	3	3	2	2	2	2	2	2	2	2	3	2	2	2	3	2	2	2	2	2	3	2	3	2	2	2	2	4	4	1	4	4
679	湖北省	2	2	3	1	1	0	0	0	0	1	1	5	2	2	2	2	2	2	2	1	1	2	2	1	2	2	2	2	2	2	3	2	2	2	2	2	2	2	2	4	2	2	2	4	4	1	5	4
680	湖北省	2	3	3	1	1	0	0	0	0	3	2	9	3	2	2	2	2	2	2	2	2	2	3	2	2	2	4	1	3	3	3	2	4	3	2	3	2	4	3	4	2	2	1	4	4	1	4	4
681	湖北省	1	3	5	1	0	1	0	0	0	2	2	9	2	2	2	2	2	2	2	1	3	1	1	2	1	2	2	1	3	2	2	2	2	2	2	2	1	2	2	2	1	1	2	3	4	1	5	4
682	湖北省	2	3	4	1	1	0	0	0	0	3	2	2	2	2	2	3	3	2	2	3	2	3	3	3	2	2	3	2	3	2	3	2	3	2	2	3	2	4	2	2	2	2	2	4	4	2	4	3
683	湖北省	2	3	4	1	1	0	0	0	0	2	1	3	2	2	2	3	2	2	2	1	2	2	2	2	2	2	2	2	3	2	4	2	3	2	2	2	2	2	2	2	3	2	2	2	3	2	4	4
684	湖北省	1	2	5	1	1	0	0	0	0	3	1	9	3	2	2	2	2	2	2	2	2	2	2	2	2	2	2	2	2	2	3	2	2	2	2	2	2	2	2	3	3	2	2	2	3	2	4	3
685	湖北省	2	2	4	1	1	0	0	0	0	4	3	7	2	3	2	3	2	2	3	3	2	2	2	1	2	2	4	2	3	2	3	2	3	3	3	3	2	4	2	3	3	3	3	4	4	1	4	4
686	湖北省	1	2	3	2	0	0	1	0	0	6	3	7	3	3	3	3	2	3	2	2	2	2	3	3	3	3	3	3	3	3	3	2	3	2	3	3	2	2	3	2	2	3	3	3	3	1	4	4
687	湖北省	1	2	4	2	1	0	0	0	0	5	1	1	4	4	4	4	3	4	2	1	1	1	1	1	2	2	4	3	3	1	4	1	2	2	2	3	2	3	2	2	2	2	2	2	4	2	5	2
688	湖北省	1	4	3	1	1	0	0	0	0	5	2	1	2	3	2	2	2	2	2	1	2	1	2	2	2	2	2	2	2	2	2	2	2	2	2	2	3	4	2	3	4	2	3	4	5	1	4	4
689	湖北省	2	2	5	1	1	0	0	0	0	2	1	2	2	2	2	2	2	2	2	2	2	2	2	2	2	2	3	2	2	2	3	2	2	2	2	2	2	2	2	3	2	2	4	4	4	1	4	4
690	湖北省	1	1	5	1	1	0	0	0	0	4	1	2	2	2	2	2	2	2	2	2	2	1	2	2	1	1	3	1	3	3	3	1	1	1	1	1	1	4	1	4	4	2	2	4	4	1	5	5
691	湖北省	1	3	5	1	0	0	0	1	0	2	1	5	2	2	2	2	2	3	2	1	1	2	2	1	2	2	3	2	2	2	3	2	2	2	2	3	2	2	2	4	2	4	2	4	4	1	5	5
692	湖北省	2	1	5	2	0	0	1	0	0	3	1	7	3	3	3	2	2	2	2	2	2	2	2	2	2	2	4	2	2	3	3	2	2	2	2	3	3	3	3	3	3	4	3	3	3	3	3	3
693	湖北省	2	1	3	2	1	0	0	0	0	2	3	9	2	2	2	2	2	2	2	2	2	2	3	2	2	2	2	2	3	2	2	2	2	2	2	2	2	2	2	4	3	1	4	2	4	1	5	4
694	湖北省	1	1	1	2	1	0	1	0	0	2	3	8	2	2	2	1	1	1	1	1	1	1	1	2	2	2	2	2	2	2	3	2	2	4	4	2	2	2	2	2	2	2	2	4	4	1	4	5
695	湖北省	1	1	4	1	1	0	0	0	0	1	1	2	3	3	2	2	2	2	4	1	1	1	3	3	1	1	4	1	1	2	3	2	1	2	2	3	3	4	3	4	3	3	3	3	1	1	5	5
696	湖北省	1	3	4	1	1	0	0	0	0	4	3	7	4	4	2	2	2	2	4	2	2	3	3	1	2	2	4	2	4	2	2	2	2	2	2	2	2	2	2	2	2	4	4	4	4	4	4	4
697	湖北省	1	1	4	1	1	0	1	0	0	2	1	9	2	2	3	3	2	2	3	2	2	2	2	2	2	2	2	2	3	2	2	4	2	2	3	2	2	2	2	2	2	2	2	4	4	1	4	4
698	湖北省	1	3	3	1	1	0	0	0	0	3	2	3	3	2	2	3	2	2	3	2	2	2	2	2	2	2	3	3	3	2	3	4	4	2	3	3	3	4	3	4	2	3	2	4	5	1	5	4
699	湖北省	2	2	4	2	1	0	0	0	0	5	1	9	3	3	3	3	3	3	3	3	3	1	3	3	2	2	4	2	2	2	3	3	3	3	3	2	2	2	2	4	2	2	2	3	4	1	4	4
700	湖北省	2	2	3	1	1	0	0	0	0	3	3	9	3	3	3	4	3	2	2	3	2	2	2	2	2	2	2	2	3	2	4	2	3	3	3	3	4	2	2	4	4	3	1	4	4	1	5	5
701	湖北省	1	3	5	1	0	0	0	1	0	2	1	4	4	4	2	2	2	2	2	2	2	2	2	2	2	2	2	2	2	2	4	2	4	2	4	2	2	4	2	4	2	2	2	4	4	4	4	4
702	湖北省	1	1	5	2	0	0	1	0	0	3	1	9	2	2	1	3	2	2	1	1	1	3	1	1	3	3	3	2	3	2	3	3	2	2	2	2	3	3	2	2	2	2	2	3	4	2	4	4
703	湖北省	2	1	5	1	1	0	0	0	0	2	1	4	1	1	1	1	1	1	1	1	1	3	3	1	1	1	1	1	1	1	1	1	1	1	1	1	1	1	1	3	2	2	2	2	3	1	3	3
704	湖北省	2	1	5	1	1	1	0	0	0	1	1	4	2	1	1	1	1	1	1	1	1	2	3	1	1	1	2	1	1	1	1	1	1	1	1	1	1	3	1	2	3	2	2	2	2	2	4	4
705	湖北省	1	2	5	1	1	0	0	0	0	1	1	2	1	1	1	1	1	1	1	1	1	2	3	2	1	1	1	1	1	1	1	1	1	1	1	1	2	1	1	1	3	2	2	2	3	4	5	4
706	湖北省	1	1	4	1	1	0	0	0	0	2	1	7	1	1	1	1	1	1	1	1	1	2	1	1	1	1	1	1	1	1	2	2	3	3	3	2	1	4	1	5	2	2	1	3	2	2	3	3
707	湖北省	1	1	5	1	1	1	0	0	0	1	1	2	2	2	2	2	2	1	1	1	1	1	2	1	1	1	1	1	1	1	2	2	2	2	2	2	2	2	1	2	4	2	2	2	2	1	4	4
708	湖北省	1	2	5	1	1	1	0	0	0	1	1	6	2	2	2	2	2	2	2	2	2	2	2	2	2	2	2	2	2	2	2	2	2	2	2	2	2	2	2	2	2	3	2	2	3	2	3	3
709	湖北省	1	2	5	2	1	0	0	0	0	5	1	1	3	3	2	2	3	2	2	2	2	2	2	2	2	2	2	2	2	2	2	2	2	2	2	2	2	2	2	2	2	2	2	1	4	4	4	4
710	湖北省	2	1	5	1	1	0	0	0	0	1	1	4	2	2	1	1	1	2	2	2	2	2	2	2	2	2	2	1	1	1	2	2	2	4	4	2	2	2	2	3	3	1	3	1	4	1	4	3
711	湖北省	2	2	5	1	1	0	0	0	0	2	1	4	2	2	2	2	2	2	2	2	2	2	2	2	2	2	2	2	2	2	2	2	2	2	2	2	2	2	2	2	1	2	2	2	2	2	4	5
712	湖北省	2	2	5	1	1	1	0	0	0	1	1	2	1	1	2	2	1	1	2	1	1	2	2	2	1	1	2	1	1	1	2	2	2	1	1	2	1	1	1	3	2	2	2	2	4	1	4	4
713	湖北省	2	2	5	1	1	0	0	0	0	1	1	2	2	2	2	2	2	2	4	2	2	2	4	2	2	2	4	1	4	2	2	2	4	2	2	2	2	4	2	4	2	2	2	2	3	1	4	2
714	湖北省	2	1	5	1	1	0	0	0	0	1	1	9	2	2	2	2	2	2	2	2	2	2	2	2	2	2	2	2	2	2	2	2	2	2	2	2	2	2	2	2	2	2	2	2	3	1	4	4
715	湖北省	1	2	5	1	1	1	0	0	0	1	1	1	2	1	2	4	2	2	2	1	2	1	3	2	1	1	1	1	1	1	2	2	2	2	2	2	2	2	1	4	3	2	2	2	3	1	4	4
716	湖北省	2	1	5	1	1	0	0	0	0	1	1	4	1	1	2	2	1	3	1	1	1	2	3	2	1	1	4	1	3	1	2	2	3	2	4	2	2	3	1	2	2	3	2	2	3	1	4	3
717	湖北省	1	2	5	1	1	0	0	0	0	1	1	4	2	2	1	1	1	1	2	1	1	2	3	1	1	1	2	2	2	1	2	2	2	2	2	1	1	1	2	4	1	2	2	2	2	1	2	3
718	湖北省	2	1	5	1	0	0	0	1	0	1	1	5	1	1	1	2	1	1	1	1	1	1	3	1	1	1	1	1	1	1	1	1	1	1	1	1	1	3	1	5	3	2	2	2	4	1	2	4
719	湖北省	2	1	5	1	1	0	0	0	0	1	1	4	2	1	1	1	1	1	1	2	2	1	3	1	1	1	1	1	1	1	4	2	2	2	2	2	2	2	1	3	3	3	3	2	4	1	4	4
720	湖北省	2	2	5	1	0	0	0	1	0	1	1	5	1	1	1	1	1	1	1	1	1	1	1	1	1	1	1	1	1	1	1	1	1	1	1	1	1	4	1	1	1	2	2	5	5	1	5	5
721	湖北省	2	1	5	1	1	0	0	0	0	1	1	4	1	1	1	1	1	1	1	1	1	1	1	1	1	1	1	1	1	1	1	1	1	1	1	1	1	1	1	1	2	2	2	1	3	1	4	4
722	湖北省	2	2	5	1	1	0	0	0	0	1	1	2	2	1	2	2	2	2	2	2	2	2	2	1	2	2	2	2	2	2	2	2	2	2	2	2	2	2	2	2	2	1	2	2	3	1	4	2
723	湖北省	2	1	5	1	1	1	1	1	0	1	1	2	1	1	1	1	1	1	1	2	2	2	1	1	1	1	1	1	1	1	1	1	1	1	1	1	1	1	1	1	1	2	1	1	4	1	4	2
724	湖北省	2	2	5	1	1	0	0	0	0	1	1	5	1	1	1	1	1	1	1	1	1	1	1	1	1	1	1	1	1	1	1	1	1	1	1	1	1	4	1	4	3	2	1	2	2	1	4	4
725	湖北省	2	1	5	1	1	1	0	0	0	1	1	2	1	1	1	1	1	1	1	1	1	2	1	1	1	1	1	1	1	1	1	1	1	1	4	1	1	1	1	2	3	3	1	2	4	1	4	4
726	湖北省	2	2	5	1	1	0	0	0	0	1	1	4	1	1	1	1	1	1	1	1	1	1	1	1	1	1	2	1	1	1	2	1	1	1	1	1	1	1	1	2	1	1	1	2	3	1	4	4
727	湖北省	2	1	5	1	1	1	0	0	0	1	1	2	2	3	2	2	2	2	2	2	2	2	2	2	2	2	2	2	2	2	2	2	2	2	3	2	2	2	2	2	3	2	2	2	3	1	4	4
728	湖北省	2	1	4	1	1	0	0	0	0	1	1	3	2	2	2	2	1	1	2	1	1	1	2	1	1	1	2	1	2	1	2	1	1	1	1	2	1	3	1	2	2	1	3	2	3	1	3	2
729	湖北省	1	2	5	1	0	0	0	1	0	1	1	5	1	1	2	2	1	1	2	2	2	2	2	2	1	1	2	2	2	1	2	2	2	2	2	2	2	3	2	2	2	2	2	2	3	2	4	4
730	湖北省	2	2	5	1	1	1	0	0	0	1	1	2	2	2	2	2	2	2	2	2	2	2	2	1	1	1	2	1	2	2	2	2	2	2	2	2	1	2	1	2	2	2	2	2	3	1	4	3
731	湖北省	2	2	5	1	1	0	0	0	0	1	1	1	2	2	2	2	2	2	2	2	2	3	3	2	2	2	4	2	2	2	2	2	2	2	3	2	2	3	2	2	2	1	2	2	3	1	4	3
732	湖北省	1	3	5	1	1	0	0	0	0	1	1	6	2	1	1	1	1	1	1	1	1	1	2	1	1	1	1	1	1	1	1	1	2	1	1	1	1	4	1	4	2	2	1	1	2	1	5	4
733	湖北省	2	1	5	1	1	0	0	0	0	2	1	2	3	3	2	2	1	2	3	1	1	1	1	1	1	1	1	1	3	1	2	2	2	2	3	3	2	2	2	3	4	2	2	2	4	4	4	4
734	湖北省	2	4	3	1	1	0	0	0	0	4	2	1	2	2	2	2	2	2	2	2	2	1	1	2	2	1	4	2	2	2	2	2	3	3	2	4	2	4	2	4	1	1	1	2	3	1	4	3
735	湖北省	2	3	5	1	1	0	0	0	0	1	1	5	1	1	1	1	1	1	1	1	1	1	1	1	1	1	1	1	1	1	1	1	1	1	1	1	1	1	1	1	2	2	2	2	3	1	3	3
736	湖北省	2	2	5	1	0	0	0	1	0	1	1	5	1	1	1	2	1	2	2	1	2	2	2	1	1	1	1	1	1	1	4	1	1	1	1	2	1	1	1	4	3	2	2	2	2	1	4	4
737	湖北省	1	3	4	2	1	0	0	0	0	4	1	1	2	2	2	2	2	2	2	2	2	1	2	1	1	1	2	1	1	1	2	2	4	2	2	1	2	1	1	1	2	1	2	2	3	1	3	3
738	湖北省	2	4	4	1	1	0	0	0	0	4	2	5	1	1	1	1	1	2	1	1	1	1	2	2	1	1	1	1	2	1	1	1	1	1	1	1	2	4	1	4	1	2	1	3	4	1	4	4
739	湖北省	2	1	5	1	1	0	0	0	0	2	3	2	2	2	2	2	2	2	2	1	1	2	1	1	1	1	2	1	1	2	3	2	2	2	2	3	1	2	1	2	2	1	2	3	3	4	4	4
740	湖北省	2	1	4	1	1	0	0	0	0	2	1	4	2	2	3	4	2	2	2	2	2	2	2	2	2	2	4	2	2	2	3	2	4	2	2	2	2	2	2	4	2	2	2	2	3	4	3	3
741	湖北省	2	4	4	1	1	0	0	0	0	2	2	9	2	2	2	2	2	2	2	2	2	1	1	1	1	2	1	1	1	2	2	2	2	2	2	2	1	2	3	4	2	1	2	3	4	1	5	2
742	湖北省	1	3	1	2	1	0	1	0	0	4	3	9	2	2	2	2	2	2	2	1	3	1	2	1	1	1	3	2	3	2	2	2	2	2	2	2	2	2	2	4	2	1	1	3	3	1	4	3
743	湖北省	1	3	2	1	1	0	0	0	0	3	1	1	2	2	1	4	1	2	2	2	1	2	2	2	2	2	4	3	2	2	4	2	2	3	2	2	2	4	1	2	1	2	4	3	3	1	2	4
744	湖北省	1	2	1	2	1	0	0	0	0	6	3	9	4	3	2	2	1	1	3	2	2	1	1	2	1	2	3	2	2	2	3	2	2	3	4	2	2	2	2	4	2	1	2	2	3	1	4	3
745	湖北省	2	1	5	1	1	1	0	0	0	1	1	3	2	2	2	2	2	2	2	2	2	2	2	3	2	2	2	2	2	2	2	2	2	2	2	2	2	2	2	4	4	2	2	2	2	3	3	3
746	湖北省	2	3	5	1	0	0	0	0	1	4	1	2	2	3	2	2	2	2	2	2	3	2	3	2	3	3	4	3	3	3	4	2	4	3	3	3	2	3	4	3	2	1	2	2	4	1	2	4
747	湖北省	2	3	4	1	1	0	0	0	0	4	2	5	3	2	3	2	2	1	2	2	3	3	4	3	2	2	2	2	2	2	2	2	2	2	2	3	2	2	2	4	2	2	3	3	3	1	4	4
748	湖北省	2	3	3	2	1	0	0	0	0	5	1	9	4	3	3	3	3	2	3	2	2	1	2	2	2	2	3	2	3	2	3	2	2	2	2	3	3	2	3	2	2	1	1	1	4	1	3	3
749	湖北省	1	1	5	1	1	0	0	0	0	1	1	2	2	2	2	2	2	2	2	2	2	2	2	2	2	2	2	2	2	2	2	2	2	2	2	2	2	2	2	2	4	2	2	2	2	1	2	4
750	湖北省	2	3	3	1	1	1	0	0	0	2	1	6	1	1	1	1	1	1	2	1	1	1	1	1	1	1	1	1	1	1	3	2	2	1	2	1	1	1	1	2	2	2	2	2	4	1	5	5
751	湖北省	2	2	4	1	1	0	0	0	0	2	1	4	1	2	1	1	2	1	1	2	2	1	1	1	1	1	4	2	2	2	4	2	2	2	2	2	1	2	2	2	1	1	2	2	2	1	4	4
752	湖北省	2	1	4	1	1	0	0	0	0	1	1	8	2	2	2	4	2	2	2	1	1	3	3	1	1	1	1	1	1	1	2	2	1	1	1	1	1	1	2	4	4	3	2	1	2	1	1	3
753	湖北省	2	1	2	1	0	0	1	0	0	2	3	8	2	2	2	2	2	2	2	2	2	2	2	1	2	2	2	2	2	1	3	3	2	2	2	2	2	3	2	4	3	2	2	2	2	1	2	2
754	湖北省	1	4	5	1	1	0	0	0	0	2	2	2	3	3	3	3	3	3	4	2	2	2	2	2	2	2	4	2	2	2	3	3	4	2	2	2	3	2	2	3	1	2	2	2	3	1	3	3
755	湖北省	1	1	1	1	1	0	1	1	0	1	1	8	2	3	2	2	2	3	2	2	2	2	2	2	2	2	4	2	2	2	3	2	2	2	2	3	2	1	2	4	2	2	2	1	2	1	4	3
756	湖北省	2	3	5	1	1	0	0	0	0	2	2	3	2	2	2	2	2	2	2	2	2	2	2	2	2	2	2	2	2	2	2	2	2	1	2	2	2	2	2	4	2	2	2	4	4	1	4	4
757	湖北省	2	3	1	1	1	0	0	0	0	5	3	7	3	3	3	3	3	3	3	3	3	3	3	3	3	3	3	3	3	3	3	3	3	3	3	3	3	3	3	3	1	1	5	5	4	1	4	4
758	湖北省	2	2	3	1	1	0	0	0	0	2	1	5	4	4	4	4	4	2	4	2	2	2	2	4	4	4	4	4	4	2	2	4	4	4	4	2	4	4	4	4	2	2	2	2	2	1	3	1
759	湖北省	1	1	4	2	1	0	0	0	0	2	1	1	3	4	2	3	2	2	1	2	2	3	3	2	1	1	3	2	3	3	3	2	2	3	2	3	3	2	3	2	2	1	4	1	1	1	4	4
760	湖北省	2	1	2	1	1	0	0	0	0	3	3	9	2	2	2	2	1	1	2	1	1	1	1	1	1	1	2	1	1	1	1	1	1	2	1	1	2	2	1	1	4	1	4	4	4	1	2	3
761	湖北省	2	2	1	2	1	0	0	0	0	5	3	7	2	3	3	4	2	5	4	2	1	1	1	1	2	2	4	2	4	1	3	2	2	2	4	2	2	4	2	2	1	1	2	2	2	1	2	4
762	湖北省	2	1	5	2	1	0	0	0	0	1	1	2	1	3	3	3	3	3	1	3	3	2	3	3	1	3	3	3	3	3	3	4	4	3	3	3	3	3	2	3	2	2	4	1	2	1	1	3
763	湖北省	2	3	3	1	1	0	0	0	0	4	2	1	2	2	2	2	2	2	2	1	2	2	2	2	2	2	4	2	2	2	2	2	2	2	2	2	4	2	4	4	2	1	2	2	3	1	4	4
764	湖北省	1	3	3	1	1	0	0	0	0	3	2	2	4	3	3	3	3	3	4	3	3	2	3	2	2	3	3	3	3	3	4	2	3	2	2	3	3	3	3	4	1	1	1	1	4	1	3	2
765	湖北省	1	1	3	2	1	0	0	0	0	4	3	7	2	2	2	2	2	2	2	2	2	2	2	2	2	2	2	2	2	2	2	2	2	2	2	2	2	2	2	2	2	2	3	3	4	1	4	4
766	湖北省	2	1	3	2	0	0	0	0	1	5	3	9	3	2	2	2	2	2	4	4	2	2	4	2	2	2	4	2	2	2	4	4	4	2	2	2	2	2	2	4	2	2	2	2	2	1	3	2
767	湖北省	2	1	1	1	1	0	0	0	0	2	3	9	3	3	3	3	2	1	2	2	2	2	3	2	2	2	3	2	4	3	2	2	2	1	1	3	2	2	1	2	2	2	2	3	4	1	4	3
768	湖北省	1	1	5	2	1	0	0	0	0	2	1	9	1	1	1	1	1	1	1	1	1	1	1	1	1	1	1	1	1	1	1	1	1	1	1	1	1	1	1	1	2	2	1	1	2	1	2	3
769	湖北省	2	2	1	2	1	0	0	0	0	3	3	9	2	2	1	1	1	2	3	1	1	1	2	1	2	2	3	2	3	1	3	2	3	3	3	3	2	3	2	2	2	2	2	2	3	1	2	3
770	湖北省	2	2	4	1	1	0	0	0	0	4	3	9	2	2	2	2	2	2	2	2	2	2	2	1	1	1	2	1	2	1	2	2	2	2	2	2	2	2	1	2	2	2	2	2	4	1	4	4
771	湖北省	2	2	5	1	1	1	0	0	0	1	1	4	2	2	2	2	2	2	2	2	2	1	1	1	1	1	1	1	1	1	2	2	2	2	1	1	1	4	1	3	4	3	2	2	2	1	4	4
772	湖北省	2	1	5	2	1	0	0	0	0	2	1	2	2	2	2	2	1	3	1	1	1	1	1	2	1	1	4	1	3	2	3	3	3	2	2	2	2	4	2	2	3	2	2	2	2	1	3	4
773	湖北省	1	1	5	2	1	0	0	0	0	1	1	2	1	1	1	1	1	1	1	1	3	1	3	1	1	1	1	1	1	1	2	4	4	1	4	1	1	3	1	4	2	3	2	2	3	1	4	3
774	湖北省	1	3	5	1	1	0	0	0	0	4	1	6	2	3	2	2	1	2	2	1	2	2	3	2	2	2	4	1	3	2	2	2	2	2	2	2	2	2	2	4	1	1	2	2	4	1	4	1
775	湖北省	2	1	1	2	1	0	0	0	0	2	3	8	2	2	2	2	2	2	2	2	2	2	2	2	2	2	2	2	2	2	2	2	2	2	2	2	2	2	2	2	2	2	3	2	2	2	2	2
776	湖北省	1	3	3	2	1	0	0	0	0	6	2	1	3	3	3	3	3	3	3	3	3	3	3	3	3	3	3	3	3	3	3	3	3	3	3	3	3	3	3	3	1	2	2	1	3	1	4	3
777	湖北省	2	1	5	1	1	0	0	0	0	1	1	2	2	2	2	2	2	2	2	2	2	3	2	1	1	1	1	1	1	3	3	2	1	2	2	2	1	1	1	1	1	2	3	3	2	2	2	2
778	湖北省	2	1	1	2	1	0	0	0	0	2	3	8	2	2	2	2	2	2	1	2	2	2	2	2	2	2	2	2	2	2	3	2	2	2	2	1	2	2	2	2	2	1	4	2	4	5	2	4
779	湖北省	2	3	3	1	1	1	0	0	0	4	2	1	3	2	2	2	2	2	2	2	2	1	2	2	2	2	4	2	3	2	3	2	2	2	2	3	2	4	2	2	2	1	2	2	3	1	2	3
780	湖北省	2	2	3	1	1	0	0	0	0	2	3	7	1	1	1	1	1	1	1	1	1	1	1	1	1	1	2	1	1	1	1	2	2	1	1	2	2	2	4	4	1	1	4	2	3	1	1	2
781	湖北省	1	2	5	2	1	0	0	0	0	4	1	1	2	2	2	3	2	2	1	1	1	1	1	1	1	1	2	1	2	2	4	2	4	1	1	1	1	1	1	5	2	1	1	3	2	1	4	4
782	湖北省	2	2	5	1	0	1	0	0	0	2	1	2	4	3	2	2	2	1	2	2	2	2	3	2	2	2	3	3	3	3	2	3	2	3	3	3	3	3	3	3	2	1	2	2	3	1	1	3
783	湖北省	2	2	4	1	1	0	0	0	0	3	1	2	2	2	2	2	2	2	4	2	2	2	2	2	2	2	3	2	2	2	4	2	4	2	2	2	2	4	2	2	2	2	3	2	3	1	3	3
784	湖北省	1	1	5	1	1	0	0	0	0	2	1	1	3	3	3	3	3	3	3	1	1	3	3	2	1	1	3	2	2	1	3	3	3	3	3	3	3	3	2	4	3	2	3	1	1	1	2	2
785	湖北省	2	1	1	2	1	0	0	0	0	2	3	8	4	3	2	2	2	2	2	2	2	2	2	2	2	2	2	2	2	2	2	2	2	2	2	2	2	2	2	2	2	2	1	2	3	1	4	4
786	湖北省	1	1	1	2	0	0	1	0	0	5	3	9	4	3	3	3	3	4	4	2	2	4	4	2	3	2	4	2	2	2	3	2	4	2	2	3	3	3	4	4	3	3	2	1	3	3	4	5
787	湖北省	2	1	1	2	1	0	0	0	0	2	3	8	4	3	2	2	2	2	3	2	3	2	2	2	2	2	2	2	2	2	2	2	2	2	2	2	2	2	2	2	2	2	1	4	4	1	4	4
788	湖北省	2	1	4	2	1	0	0	0	0	2	1	5	4	4	3	3	3	3	4	2	2	2	2	2	3	3	3	2	2	2	3	3	2	2	2	3	3	3	4	4	3	2	2	4	4	1	2	2
789	湖北省	2	1	2	2	1	0	0	0	0	2	3	8	2	2	1	2	1	2	2	1	1	2	1	1	2	2	1	2	2	1	1	2	2	1	1	2	2	1	3	5	2	1	4	2	3	1	1	2
790	湖北省	1	2	2	2	1	0	0	0	0	2	1	7	2	1	1	1	1	1	1	1	1	1	1	1	1	1	1	1	1	1	1	1	1	1	1	1	1	1	1	1	1	1	5	2	5	5	5	5
791	湖北省	2	1	3	2	1	0	0	0	0	2	3	8	5	3	3	3	2	2	2	2	2	1	2	1	2	2	3	3	2	2	4	2	2	2	2	2	3	2	2	4	2	1	2	2	3	1	4	3
792	湖北省	2	1	2	2	1	0	0	0	0	2	3	8	3	3	3	2	2	2	2	4	2	2	2	2	2	2	3	2	2	2	3	3	3	3	2	2	3	2	2	4	2	2	2	2	2	1	2	2
793	湖北省	2	1	5	1	1	1	0	0	0	2	1	2	2	2	2	2	2	2	2	2	2	2	2	2	2	2	2	2	2	2	2	2	2	2	2	2	2	2	2	2	2	2	2	1	3	1	3	3
794	湖北省	2	1	3	2	1	0	0	0	0	2	1	3	3	2	2	3	3	3	3	3	3	3	3	3	3	3	3	3	3	2	3	2	3	3	3	3	4	4	2	4	1	1	2	2	2	1	4	2
795	湖北省	1	2	4	1	0	1	0	1	0	2	1	1	1	1	1	1	1	1	1	2	2	2	1	2	1	2	1	2	1	2	1	2	3	2	2	1	2	2	2	2	2	1	5	2	5	5	5	5
796	湖北省	2	3	3	1	1	0	0	0	0	5	1	7	2	2	2	2	2	4	2	1	1	1	1	1	2	1	4	2	3	2	4	2	2	1	4	2	2	2	2	4	1	1	3	3	4	1	3	2
797	湖北省	2	3	2	2	1	0	0	0	0	5	2	9	2	2	2	2	2	2	4	2	2	2	2	2	3	2	3	2	3	2	2	2	2	2	2	2	2	2	3	2	1	1	2	1	2	2	4	4
798	湖北省	1	2	5	1	1	1	0	0	0	1	1	2	1	1	1	1	1	1	1	1	1	1	1	1	1	1	1	1	1	1	1	1	1	1	1	1	1	1	1	4	3	3	2	3	4	2	4	4
799	湖北省	1	1	1	1	1	0	0	0	0	2	3	8	3	3	3	3	3	3	3	3	3	3	3	3	3	3	3	3	3	3	3	3	3	3	3	3	3	3	3	3	2	2	2	2	2	2	2	2
800	湖北省	2	4	3	1	1	0	0	0	0	4	2	9	2	3	2	3	1	2	2	2	2	2	1	2	2	2	4	2	3	2	3	2	2	2	3	3	2	2	2	4	2	1	2	1	3	1	4	4
801	湖北省	2	3	2	1	1	0	0	0	0	5	2	1	2	2	2	2	2	2	2	2	2	2	2	2	2	2	4	2	2	2	3	2	2	2	2	2	2	4	2	2	2	1	1	2	4	1	4	3
802	湖北省	2	2	5	1	1	0	0	0	0	1	1	4	1	1	4	2	1	1	2	1	1	1	1	1	1	1	1	1	1	1	2	2	2	1	1	2	1	4	1	2	2	2	2	2	5	1	5	5
803	湖北省	2	3	3	1	1	0	0	0	0	4	2	1	3	3	3	3	2	2	2	2	2	1	2	2	2	2	2	2	3	2	2	2	2	2	2	2	2	2	2	2	2	1	2	3	4	1	4	3
804	湖北省	1	2	5	1	1	0	0	0	0	2	1	1	2	2	1	3	2	1	2	1	3	2	2	2	1	1	1	1	1	1	4	4	4	3	3	2	1	4	2	2	3	2	3	2	3	1	3	3
805	湖北省	1	3	3	2	1	0	0	0	0	5	3	7	4	3	2	3	3	3	3	1	2	2	3	2	3	3	3	2	3	3	3	4	4	3	3	3	2	3	3	1	2	1	2	2	2	1	5	2
806	湖北省	2	4	3	1	1	0	0	0	0	4	2	1	2	2	2	2	3	4	2	1	3	2	2	2	3	2	4	1	4	1	2	2	2	4	2	4	4	4	4	4	2	1	2	2	3	1	4	4
807	湖北省	1	3	4	2	1	0	0	1	0	3	1	4	2	2	2	2	2	2	2	2	2	2	2	2	2	2	2	2	2	2	2	2	2	2	2	2	2	2	2	2	2	3	1	2	5	1	5	5
808	湖北省	1	3	2	1	1	0	0	0	0	4	1	1	2	2	2	2	2	2	2	1	1	1	1	1	2	1	2	1	1	1	1	1	1	1	1	1	1	1	1	2	1	1	1	2	4	1	3	2
809	湖北省	1	4	4	1	0	1	0	0	0	4	2	2	1	2	1	1	2	2	3	4	4	5	5	4	3	4	4	1	5	4	3	5	5	4	4	3	4	3	2	4	2	2	3	2	4	3	2	2
810	湖北省	2	4	4	1	0	1	0	0	0	3	2	9	2	3	2	3	4	5	3	2	4	2	4	2	1	4	2	2	2	3	4	4	2	5	4	2	3	4	2	2	2	3	3	2	3	3	2	2
811	湖北省	1	2	5	1	0	1	0	0	0	2	1	2	3	3	3	3	3	3	3	3	3	3	3	3	3	3	3	3	3	3	3	3	3	3	3	3	3	4	3	3	3	3	1	1	1	1	1	3
812	湖北省	2	4	3	1	1	0	0	0	0	4	2	2	1	1	2	2	2	2	2	2	2	2	2	2	4	2	4	2	2	2	2	2	2	2	2	4	2	4	4	4	2	2	1	2	3	1	4	4
813	湖北省	1	1	5	1	1	0	0	0	0	2	1	9	2	2	2	3	1	1	2	2	2	1	3	1	3	3	2	1	4	2	3	2	4	2	3	3	1	1	2	2	3	1	2	2	2	2	1	3
814	湖北省	1	1	5	1	1	0	0	0	0	3	1	2	2	2	5	5	2	1	1	1	1	1	1	1	2	2	3	1	1	1	5	1	1	1	4	5	1	1	1	5	1	1	4	4	4	1	4	4
815	湖北省	2	4	4	1	1	0	0	0	0	4	2	5	4	4	3	3	2	2	4	2	2	2	2	2	2	2	3	2	2	2	4	2	2	2	2	3	2	3	2	4	2	1	2	2	3	1	3	3
816	湖北省	2	4	3	1	1	0	0	0	0	6	2	1	2	2	2	2	2	2	2	2	3	2	2	2	2	2	4	2	3	2	4	2	4	2	2	4	1	4	2	2	2	1	2	1	3	1	3	3
817	湖北省	2	3	2	1	1	0	0	0	0	4	2	1	2	2	2	2	2	2	2	2	2	2	2	2	2	2	2	2	2	2	2	2	2	2	4	2	2	2	2	2	5	1	1	1	4	1	4	4
818	湖北省	2	1	2	1	1	0	0	0	0	1	1	8	1	1	2	2	2	2	2	1	1	2	2	1	2	2	4	2	1	2	3	2	2	2	2	1	2	3	2	3	2	1	3	3	3	2	4	2
819	湖北省	2	3	1	2	1	0	0	0	0	5	2	7	3	3	2	3	2	1	1	1	1	1	1	2	2	2	3	2	3	3	3	3	3	3	2	3	4	4	3	4	2	2	1	2	3	1	3	1
820	湖北省	2	3	3	1	1	0	0	0	0	3	1	2	2	1	2	2	1	1	1	1	1	1	2	1	1	1	2	1	1	1	3	2	2	1	2	3	1	2	2	2	3	2	2	2	4	1	4	3
821	湖北省	2	2	3	1	1	1	1	0	0	3	3	1	3	4	4	3	3	2	1	2	2	2	2	1	2	2	2	1	2	1	1	1	2	2	2	2	5	1	2	2	3	4	2	2	4	4	4	4
822	湖北省	2	1	3	2	1	0	0	0	0	3	3	3	2	1	1	4	3	2	1	2	3	2	2	3	3	2	2	2	2	3	2	2	2	3	1	3	2	1	1	1	3	4	2	4	3	2	3	4
823	湖北省	1	3	4	1	1	0	0	0	0	3	1	1	5	3	2	2	2	2	3	1	1	3	3	3	3	3	3	3	3	3	3	3	3	3	3	3	3	3	3	2	4	4	4	3	5	5	2	2
824	湖北省	2	3	3	1	0	0	1	1	0	5	2	2	3	3	3	2	2	4	2	3	3	4	3	3	3	4	2	5	3	3	3	4	3	2	2	5	2	2	4	1	3	3	3	4	2	2	4	4
825	湖北省	2	3	2	2	1	0	0	0	0	6	2	9	3	3	1	2	1	3	2	2	2	2	2	2	3	3	4	2	3	2	3	4	4	3	3	4	3	2	4	4	1	1	1	4	3	1	4	3
826	湖北省	1	3	2	1	1	0	0	0	0	4	1	7	2	4	4	4	2	2	4	3	3	2	4	4	2	2	4	2	2	2	2	2	4	2	2	4	4	4	2	4	4	2	2	2	2	4	1	4
827	湖北省	2	1	1	1	1	1	0	0	0	2	3	8	5	4	2	2	3	4	2	2	2	2	1	1	1	1	3	2	1	1	2	2	2	2	2	2	2	2	2	2	2	3	3	4	3	4	3	3
828	湖北省	2	3	3	1	1	0	0	0	0	5	2	1	2	2	2	2	1	2	2	1	1	1	2	2	2	2	2	2	2	2	2	2	2	2	2	2	2	2	2	2	1	1	2	1	2	1	2	2
829	湖北省	2	2	1	2	0	0	1	0	0	6	1	7	3	4	2	3	3	4	2	1	2	1	1	1	3	2	3	2	3	2	3	2	4	3	4	2	2	1	3	3	2	1	2	2	4	1	3	2
830	湖北省	2	3	1	2	0	0	1	0	0	6	3	7	2	2	2	2	2	2	2	2	2	2	2	2	2	2	2	2	3	3	2	2	3	3	3	3	3	3	3	3	1	1	1	1	1	1	1	1
831	湖北省	1	3	4	2	0	0	1	0	0	4	1	2	1	1	2	3	1	2	1	2	2	1	3	1	2	2	4	2	4	2	3	4	4	4	4	3	2	4	3	3	4	2	2	2	4	1	3	4
832	湖北省	2	3	2	1	1	0	0	0	0	5	2	9	2	2	2	2	2	2	2	2	2	1	2	2	2	2	3	2	2	2	2	4	2	2	2	3	2	3	2	4	2	2	1	2	4	1	4	4
833	湖北省	1	1	4	1	0	0	1	0	0	6	3	4	4	2	5	1	3	2	2	3	2	1	3	3	1	1	4	2	2	1	5	2	4	4	5	4	2	5	5	2	4	4	4	1	5	3	1	4
834	湖北省	1	3	5	2	0	0	0	1	0	2	1	7	3	5	1	3	4	4	4	3	5	1	5	2	4	2	2	4	5	4	3	3	4	3	5	5	4	2	5	5	1	4	5	3	2	5	3	4
835	湖北省	1	4	4	2	0	0	0	1	0	5	2	5	3	1	2	4	1	4	4	1	3	4	3	1	4	3	4	4	4	2	2	5	1	3	5	4	5	3	3	2	5	2	4	1	3	4	2	3
836	湖北省	2	3	3	1	0	0	0	0	1	6	3	2	5	1	5	1	3	3	5	2	3	5	5	4	2	5	4	1	1	4	1	1	2	5	2	1	3	2	2	1	4	5	4	3	5	4	1	5
837	湖北省	2	1	5	1	0	0	0	0	1	5	3	4	3	2	1	3	3	5	2	1	1	3	5	4	5	3	4	2	1	5	1	5	2	4	1	5	4	3	5	5	3	4	3	1	5	5	2	5
838	湖北省	1	2	3	2	0	0	0	0	1	4	2	4	4	1	2	3	2	2	3	2	4	4	2	1	1	5	1	2	3	4	1	4	2	3	4	4	1	1	1	3	5	1	5	4	1	5	1	3
839	湖北省	2	4	1	1	0	0	1	0	0	3	1	2	4	2	3	2	2	3	3	2	2	4	5	3	1	1	1	4	5	4	3	5	2	5	3	3	1	5	4	2	5	3	4	3	3	1	3	5
840	湖北省	2	3	4	1	0	0	1	0	0	5	3	3	3	4	3	3	5	5	4	3	3	5	1	5	1	2	2	2	3	2	3	2	5	2	5	2	3	5	2	3	4	4	4	2	5	1	2	3
841	湖北省	2	4	5	2	1	0	0	0	0	3	1	4	1	2	3	2	4	2	4	5	1	4	1	3	2	3	2	1	3	3	3	3	1	1	4	2	5	3	5	4	2	2	1	5	1	4	4	4
842	湖北省	1	3	2	2	0	0	1	0	0	6	1	7	3	5	5	4	5	5	3	4	3	5	2	1	5	4	4	4	4	1	5	2	2	2	5	4	3	2	1	2	1	1	3	2	2	1	1	4
843	湖北省	2	3	4	1	0	0	0	1	0	3	3	7	2	4	3	2	3	3	2	2	2	5	4	5	5	1	1	2	1	2	5	3	1	1	5	2	3	1	1	1	5	1	2	5	4	1	4	2
844	湖北省	1	2	5	2	0	0	0	0	1	1	1	8	3	3	2	5	4	2	3	4	1	4	4	1	1	3	5	3	3	4	2	2	3	4	4	1	5	1	3	1	5	2	1	2	5	3	2	3
845	湖北省	2	2	1	2	0	0	0	1	0	3	1	7	5	4	4	3	3	5	2	5	5	1	1	4	5	1	3	2	2	1	4	2	3	2	5	4	5	5	4	3	1	5	1	4	1	1	3	5
846	湖北省	1	3	5	1	0	1	0	0	0	3	3	3	4	3	5	1	5	4	4	2	3	5	1	2	1	2	3	5	2	4	1	1	5	3	5	2	4	5	4	5	3	5	1	5	3	1	5	2
847	湖北省	2	4	4	2	0	0	1	0	0	1	3	7	5	3	2	2	2	2	5	4	5	2	1	4	3	4	5	5	2	2	3	1	3	4	5	3	2	4	2	1	3	5	3	1	4	4	5	5
848	湖北省	1	2	4	1	0	1	0	0	0	6	2	6	4	5	3	2	4	4	5	4	4	5	2	3	1	5	5	4	4	2	3	5	2	2	1	4	4	3	1	5	1	5	1	1	4	2	2	2
849	湖北省	1	3	1	2	0	0	0	1	0	1	3	4	2	1	2	5	4	2	1	3	5	5	1	1	4	5	1	3	2	5	2	2	4	2	5	1	1	2	4	4	1	4	4	2	1	4	3	3
850	湖北省	2	3	3	1	0	0	0	1	0	5	1	7	5	3	4	2	2	2	2	3	2	5	2	4	3	1	3	5	3	4	4	5	5	3	3	4	2	1	5	2	4	5	4	5	3	5	4	2
851	湖北省	2	1	2	1	0	0	0	1	0	5	1	9	1	4	4	2	5	5	1	5	5	1	1	4	1	4	1	1	3	5	5	5	3	5	5	4	1	3	5	3	5	3	3	5	4	1	2	3
852	湖北省	2	2	3	2	0	0	1	0	0	4	3	2	5	4	4	3	1	2	3	3	3	5	3	1	4	4	2	5	2	4	1	1	3	2	4	2	4	5	1	1	4	1	3	4	2	1	2	2
853	湖北省	1	2	5	2	0	1	0	0	0	3	1	2	2	5	3	1	3	1	4	3	1	2	3	3	4	1	4	5	3	2	5	4	2	4	4	5	5	2	1	3	2	1	3	5	5	3	2	5
854	湖北省	2	3	4	2	1	0	0	0	0	5	3	7	4	2	3	5	1	5	4	3	1	5	3	5	1	4	3	1	2	5	4	5	3	3	1	3	5	3	4	2	5	2	2	1	3	5	5	1
855	湖北省	1	1	1	1	0	0	1	0	0	3	2	8	3	2	2	1	1	1	5	5	5	5	3	1	5	1	2	3	1	2	1	5	5	3	1	4	1	4	4	1	1	4	5	4	1	1	4	5
856	湖北省	1	3	2	1	0	0	0	0	1	2	1	7	5	5	1	3	4	4	1	1	4	4	5	4	5	3	3	2	5	4	3	4	5	5	3	5	5	3	5	4	1	1	4	2	2	2	4	2
857	湖北省	2	4	2	1	1	0	0	0	0	2	2	1	1	4	1	1	5	3	2	2	5	4	3	1	2	4	5	2	1	3	1	1	1	4	4	3	5	4	4	1	2	5	5	4	4	5	5	5
858	湖北省	2	3	3	2	0	0	0	1	0	1	1	9	4	2	2	3	2	5	4	5	5	5	3	4	1	2	1	4	1	4	5	3	4	3	2	4	5	4	3	3	2	1	4	5	3	4	5	4
859	湖北省	2	2	1	1	0	0	0	0	1	1	2	3	2	2	1	2	1	2	1	4	5	5	5	3	2	1	5	2	4	1	3	2	4	4	1	1	1	5	5	5	4	1	3	4	4	2	2	3
860	湖北省	1	2	3	2	0	1	0	0	0	5	3	3	5	1	2	1	4	1	5	4	1	1	4	2	3	5	5	2	3	5	1	4	1	5	3	4	5	2	4	3	4	4	4	2	1	2	2	2
861	湖北省	1	4	2	2	0	0	1	0	0	1	2	4	4	5	5	1	4	2	5	5	3	5	2	2	3	2	5	2	4	2	5	2	5	3	3	2	4	1	1	3	1	1	1	4	1	4	5	3
862	湖北省	1	1	3	1	1	0	0	0	0	3	1	9	5	3	4	3	1	3	5	4	2	5	5	3	1	1	4	5	4	3	2	1	2	1	3	1	4	5	2	5	1	1	5	1	3	2	5	1
863	湖北省	1	4	5	1	0	1	0	0	0	4	1	8	2	4	2	3	2	5	1	2	4	4	3	2	1	2	4	1	5	3	4	1	2	4	4	2	5	2	1	5	2	1	4	5	3	3	1	3
864	湖北省	2	4	4	1	1	0	0	0	0	3	2	5	3	1	5	4	4	5	2	2	2	4	1	5	3	3	1	5	4	3	2	3	1	4	2	2	3	3	4	1	3	5	2	4	5	4	1	3
865	湖北省	2	1	3	2	1	0	0	0	0	2	1	4	4	4	4	4	4	2	2	2	1	1	1	1	1	1	2	2	3	1	3	3	2	2	2	2	4	4	3	4	1	2	4	1	4	1	4	4
866	湖北省	2	1	5	1	1	1	1	0	0	1	1	4	2	1	1	2	2	2	3	1	1	1	3	1	1	1	1	1	2	1	4	2	2	1	1	2	1	2	1	3	2	2	3	1	4	4	3	4
867	湖北省	1	2	5	2	1	1	0	0	0	1	1	1	3	3	3	3	3	3	3	3	2	3	3	3	3	3	3	3	3	3	3	3	3	3	3	2	3	3	3	3	3	3	3	3	3	3	3	3
868	湖北省	1	3	5	1	1	0	0	1	0	2	2	4	2	2	2	2	2	2	1	1	1	1	1	1	1	1	2	1	2	1	1	2	2	2	2	2	2	2	2	2	2	2	2	2	2	1	4	3
869	湖北省	2	2	4	1	1	0	0	0	0	2	1	7	1	1	1	1	1	1	1	1	1	1	1	1	1	1	1	1	1	1	2	1	1	1	1	1	1	1	1	4	1	1	2	2	4	1	4	4
870	湖北省	1	3	5	1	1	0	0	0	0	3	1	2	2	3	2	2	1	2	2	1	4	1	4	1	2	2	4	2	2	2	2	2	2	2	2	2	2	4	2	4	2	2	2	2	3	1	3	3
871	湖北省	2	2	5	1	1	0	0	0	0	2	1	2	2	2	2	2	1	1	1	2	2	1	2	2	3	3	4	2	2	2	4	3	3	2	2	2	2	3	2	3	2	1	3	1	3	1	3	3
872	湖北省	1	4	4	1	1	0	0	0	0	3	2	6	5	2	2	2	2	2	2	3	3	2	3	3	3	2	3	2	3	3	3	3	2	2	3	3	3	2	2	4	2	2	2	2	4	1	4	3
873	湖北省	2	2	4	1	1	1	0	0	0	2	1	2	2	2	2	2	2	2	2	2	2	2	2	2	3	3	2	2	2	2	2	1	2	2	2	2	2	2	2	2	2	1	2	2	2	1	2	2
874	湖北省	2	4	5	1	0	0	0	1	0	3	2	3	2	2	2	2	2	2	2	2	2	2	3	3	3	2	2	2	3	2	3	3	3	3	3	2	2	2	2	4	2	2	2	2	4	1	4	3
875	湖北省	1	2	5	1	1	0	0	0	0	2	1	2	2	1	2	2	2	1	4	4	2	2	3	2	2	2	3	2	2	2	3	2	2	2	2	2	3	1	2	4	1	2	2	2	4	1	4	4
876	湖北省	2	3	3	1	1	0	0	0	0	4	2	1	2	2	4	2	2	2	2	2	2	2	2	2	2	2	4	2	2	2	2	2	2	2	2	2	2	2	2	2	2	2	2	1	3	1	4	4
877	湖北省	2	2	4	1	1	0	0	0	0	3	1	2	2	2	2	2	2	2	2	1	1	1	2	2	1	1	1	1	1	1	1	1	1	1	1	2	1	2	1	2	2	2	2	3	4	1	4	3
878	湖北省	2	1	4	1	1	0	0	0	0	1	1	1	1	1	2	1	1	1	1	1	1	1	2	1	1	1	2	1	1	1	1	3	4	2	4	2	2	2	1	4	3	1	2	1	4	1	4	3
879	湖北省	2	1	1	1	1	0	0	0	0	1	3	8	1	1	1	1	1	1	1	1	1	1	1	1	1	1	1	1	1	1	3	2	2	1	2	2	2	2	1	2	1	1	4	1	1	1	4	3
880	湖北省	2	1	1	1	0	0	0	0	1	1	3	8	1	1	2	2	2	3	1	1	1	1	3	1	1	1	1	1	1	1	3	3	3	1	1	2	2	3	1	2	2	4	2	1	2	1	4	4
881	湖北省	1	1	2	2	1	0	0	0	0	1	3	8	2	2	2	2	1	1	2	2	2	1	3	2	1	2	1	1	1	1	4	2	2	1	2	2	2	2	2	4	2	2	3	1	2	2	2	3
882	湖北省	2	2	5	1	1	0	0	0	1	1	1	4	1	1	1	1	1	1	1	1	1	2	1	1	1	1	1	2	1	1	4	1	1	2	2	2	1	1	1	3	1	1	1	4	2	1	5	5
883	湖北省	2	1	1	1	0	0	0	0	1	2	3	8	2	1	1	1	1	1	1	1	1	1	1	1	1	1	1	1	1	1	1	1	1	1	1	1	1	1	1	1	3	2	2	1	2	2	3	4
884	湖北省	1	1	5	1	1	0	0	0	0	1	1	4	1	1	1	2	1	1	2	1	1	1	2	3	1	1	1	1	1	1	1	2	2	4	3	2	1	3	1	2	1	4	1	1	2	1	2	3
885	湖北省	2	2	5	1	1	1	0	0	0	2	1	2	1	2	2	2	2	2	2	1	1	1	2	1	1	1	2	1	2	2	3	2	2	1	4	3	3	4	2	3	2	1	2	2	4	4	2	2
886	湖北省	2	1	1	1	1	0	0	0	0	2	3	8	3	3	2	2	2	2	2	1	2	1	3	1	1	1	2	1	1	1	2	1	1	1	2	1	3	3	2	4	4	3	4	4	2	2	2	4
887	湖北省	1	1	3	1	0	1	0	1	0	1	3	8	1	2	1	1	1	1	1	1	1	1	1	1	1	1	3	1	1	1	4	1	1	1	1	1	1	1	1	1	4	4	1	4	4	1	4	3
888	湖北省	2	2	1	1	1	0	0	0	0	3	3	9	2	2	2	4	2	2	2	4	2	2	2	2	2	2	2	2	4	2	4	2	4	2	2	2	2	4	2	4	2	2	2	2	3	1	4	4
889	湖北省	2	3	3	1	1	0	0	0	0	2	1	2	2	3	2	2	1	1	2	1	2	1	2	2	2	2	2	1	2	1	2	2	2	2	2	1	1	2	1	2	2	1	2	2	2	2	3	4
890	湖北省	1	2	5	1	0	0	0	1	0	1	1	2	2	3	2	4	2	2	2	4	4	2	2	4	4	4	2	2	3	4	5	4	4	3	4	4	5	2	3	4	4	3	3	4	3	2	3	2
891	湖北省	2	1	1	1	1	0	0	0	0	1	3	8	2	2	2	2	2	2	2	2	2	2	2	2	2	2	2	2	2	2	2	2	2	2	2	2	2	2	2	4	1	1	1	3	2	1	4	4
892	湖北省	1	1	1	1	1	0	0	0	0	2	1	4	1	1	5	5	5	5	5	1	1	1	1	1	4	5	5	5	5	1	1	1	1	1	1	1	1	1	1	1	1	1	1	1	1	1	1	1
893	湖北省	1	2	5	1	0	0	0	1	0	1	1	9	1	1	3	3	1	1	1	1	1	3	2	2	1	1	2	1	1	1	4	2	2	2	2	2	1	3	1	4	2	3	2	3	4	1	4	4
894	湖北省	2	2	5	1	1	0	0	0	0	1	1	2	1	1	1	1	1	1	3	1	1	1	1	1	1	1	2	1	1	1	3	2	2	1	2	1	1	1	1	4	1	2	1	3	4	1	3	3
895	湖北省	2	1	1	2	0	0	0	0	1	1	3	8	1	1	1	1	1	1	1	1	1	1	3	1	1	1	1	1	1	1	1	1	1	1	1	1	1	1	1	1	1	1	1	1	1	1	1	1
896	湖北省	2	3	2	1	1	0	0	0	0	3	2	2	3	3	3	3	3	2	2	2	2	2	3	2	3	2	3	2	2	2	4	3	3	2	2	2	2	2	2	2	2	2	2	1	3	1	3	3
897	湖北省	1	2	5	1	1	1	0	0	0	1	1	2	2	2	2	2	2	2	2	2	1	2	1	1	1	2	1	1	1	1	1	1	1	1	1	1	1	1	1	4	3	2	2	3	2	1	4	3
898	湖北省	1	2	5	1	1	0	0	0	0	1	1	5	2	2	4	4	2	1	2	1	4	4	5	2	2	1	2	2	5	3	5	4	5	5	4	1	4	2	1	1	4	3	4	3	3	1	1	2
899	湖北省	2	1	1	1	1	0	0	0	0	2	3	9	2	1	1	1	1	1	1	1	1	1	1	1	1	1	1	1	1	1	1	1	2	1	1	2	1	1	1	4	1	1	2	5	5	1	5	5
900	湖北省	2	1	5	1	1	1	0	0	0	1	1	2	2	1	2	2	2	4	2	2	2	1	3	1	1	1	1	1	1	1	4	1	1	1	1	1	1	3	1	4	4	2	3	2	2	1	4	4
901	湖北省	2	2	4	2	1	0	0	0	0	5	1	2	3	3	3	3	3	3	3	3	3	3	3	3	3	3	3	3	3	3	4	2	2	2	2	2	2	2	2	2	2	1	2	1	3	1	4	2
902	湖北省	2	1	3	2	1	0	0	0	1	3	1	2	2	2	2	2	2	2	4	2	2	2	2	2	2	2	2	2	2	2	2	2	2	2	2	2	2	3	2	2	3	2	2	3	4	4	1	2
903	湖北省	2	2	5	1	0	1	0	1	0	1	1	4	2	1	1	1	1	1	1	1	1	1	1	1	1	1	1	1	1	1	1	1	1	1	1	1	1	1	1	1	1	4	1	1	3	1	3	3
904	湖北省	1	1	5	1	1	0	0	0	0	2	1	3	1	2	2	3	1	1	1	2	2	1	2	2	2	1	3	2	2	2	4	2	2	2	3	3	2	5	2	5	3	2	2	2	2	1	2	3
905	湖北省	2	2	5	1	1	0	0	0	0	3	1	1	4	2	2	2	2	2	2	1	2	2	3	2	2	2	3	2	3	2	3	2	2	2	3	3	2	3	2	3	2	2	2	2	3	2	2	2
906	湖北省	2	3	4	1	1	1	0	0	0	2	1	2	2	2	3	3	2	1	2	1	1	1	3	2	1	1	2	1	1	1	4	2	2	2	1	3	1	3	1	3	2	1	2	2	2	1	4	4
907	湖北省	2	3	2	1	1	0	0	0	0	4	3	9	2	2	2	2	2	2	4	2	4	2	2	2	2	2	4	2	4	2	2	2	4	4	4	2	2	2	2	4	2	1	4	2	2	5	2	2
908	湖北省	2	4	5	1	1	0	0	0	0	4	2	5	2	2	2	2	2	2	2	2	2	2	2	2	2	2	4	2	2	2	2	2	2	2	2	2	2	2	2	4	3	3	2	2	3	4	4	3
909	湖北省	2	2	3	1	1	0	0	0	0	4	1	1	2	2	2	3	2	2	2	2	2	2	2	2	2	2	4	2	2	2	4	2	2	2	2	3	2	4	2	2	3	2	2	2	2	1	2	3
910	湖北省	2	2	4	1	1	0	0	0	0	2	1	3	1	1	1	3	1	1	1	1	1	1	2	1	1	1	1	1	1	1	2	2	2	1	2	1	1	2	1	2	2	1	2	2	3	3	3	4
911	湖北省	2	1	4	1	1	0	0	0	0	2	1	4	2	2	3	3	2	2	2	1	2	1	1	1	1	1	1	1	2	2	3	2	2	2	2	3	2	2	2	4	2	2	1	3	3	1	3	3
912	湖北省	2	1	3	1	1	0	0	0	0	2	3	8	1	1	1	1	1	1	1	1	1	1	2	1	1	1	3	1	1	1	1	1	4	1	1	1	3	4	1	4	1	1	2	2	4	1	4	4
913	湖北省	1	1	3	2	1	0	0	0	0	4	1	9	3	3	1	1	1	1	1	1	2	1	1	1	1	1	1	1	1	1	3	2	2	2	2	2	2	2	2	1	2	2	2	1	1	1	1	1
914	湖北省	2	2	2	1	1	0	0	0	0	4	1	9	2	2	3	3	2	2	3	2	4	2	2	2	2	3	4	1	3	3	4	4	4	2	1	3	1	2	2	2	2	2	2	2	4	1	2	4
915	湖北省	2	2	5	1	1	0	0	0	0	2	1	2	2	3	4	4	3	2	3	2	1	1	1	1	3	2	3	1	4	2	3	3	2	2	2	3	2	4	2	5	4	2	2	3	3	1	5	4
916	湖北省	2	1	1	2	1	0	0	0	0	4	3	9	2	2	2	2	2	4	4	2	2	2	2	2	2	2	4	2	2	2	2	2	2	2	2	2	2	2	2	4	2	1	2	2	2	2	2	2
917	湖北省	2	2	3	1	1	0	0	0	0	4	1	1	2	2	2	2	2	4	2	2	2	2	3	2	3	2	2	2	2	2	4	2	2	3	3	3	2	2	2	4	2	2	2	2	2	1	2	4
918	湖北省	2	1	1	1	1	0	0	0	0	2	3	7	3	2	1	3	1	1	3	1	1	1	1	1	1	1	1	1	3	1	3	3	3	3	2	3	3	1	1	3	2	1	3	3	1	1	2	1
919	湖北省	2	2	5	1	1	0	0	0	0	1	1	3	2	2	2	2	2	2	2	2	2	2	3	2	1	1	2	2	2	2	3	2	2	2	2	2	3	2	2	4	2	2	2	2	2	2	2	2
920	湖北省	2	2	2	1	1	0	0	0	0	4	1	9	2	3	2	4	2	3	4	2	1	2	2	2	2	2	3	3	3	2	4	2	2	2	2	3	3	3	2	2	2	2	2	2	4	1	4	3
921	湖北省	2	1	1	1	1	0	0	0	0	2	3	8	2	2	2	2	2	2	3	3	2	2	3	2	2	3	2	2	3	3	4	4	3	2	4	3	3	4	2	2	2	2	2	2	3	1	2	3
922	湖北省	2	2	4	2	1	0	0	0	0	5	3	9	2	2	3	3	2	3	2	1	2	1	2	1	2	2	3	2	3	2	3	2	3	3	3	2	2	2	2	2	1	1	2	1	4	1	4	4
923	湖北省	1	1	1	2	0	0	0	1	0	1	1	8	1	1	1	1	1	1	1	1	1	3	4	1	1	1	1	1	1	1	4	1	1	1	4	1	4	1	1	2	1	2	3	5	2	4	2	4
924	湖北省	1	1	4	1	1	0	0	0	0	2	1	7	3	2	2	2	2	2	1	1	2	2	2	2	2	2	4	2	2	2	2	2	4	2	2	2	2	2	2	3	4	1	2	2	4	1	2	1
925	湖北省	2	3	1	2	0	0	1	0	0	5	3	9	1	3	1	1	3	3	1	1	1	1	3	1	3	3	3	1	3	1	1	1	1	1	3	3	3	3	3	3	2	5	1	1	4	1	4	4
926	湖北省	2	1	1	2	1	0	0	0	0	2	3	8	2	2	2	2	1	2	2	3	2	2	2	1	1	1	1	1	1	1	2	1	2	2	1	1	2	3	1	1	2	2	3	2	2	2	2	2
927	湖北省	1	1	1	2	0	0	1	0	0	2	3	8	1	4	4	4	2	1	1	1	1	2	3	2	2	2	4	1	2	2	3	4	4	2	4	4	3	2	3	2	5	5	3	1	2	1	3	2
928	湖北省	2	1	2	2	1	0	0	0	0	2	3	8	3	3	3	2	2	2	4	2	2	2	2	1	1	1	1	1	1	1	2	2	2	2	2	2	2	2	2	2	2	2	2	2	3	2	2	2
929	湖北省	2	1	2	2	1	0	0	0	0	2	3	8	2	2	1	1	1	1	1	1	1	1	1	1	1	1	1	1	1	1	1	1	1	1	1	1	1	1	1	2	1	2	3	4	4	1	3	2
930	湖北省	2	1	1	2	1	0	0	0	0	2	3	4	2	2	1	4	2	1	2	2	2	2	2	1	1	1	1	1	1	1	1	1	2	2	1	3	2	2	1	2	2	2	3	2	3	1	4	2
931	湖北省	1	1	5	1	1	0	0	0	0	1	1	4	2	2	4	4	2	2	1	1	1	2	2	2	1	1	4	1	1	1	3	2	2	4	2	4	1	2	1	4	2	2	1	3	4	1	4	4
932	湖北省	1	1	1	1	0	0	1	0	0	4	3	8	1	1	1	1	1	1	1	1	1	1	1	1	1	1	1	1	1	1	4	2	4	1	1	1	2	2	2	4	2	2	3	2	2	1	3	2
933	湖北省	1	1	4	1	1	0	0	0	0	2	1	4	1	1	1	1	1	1	1	1	1	1	1	1	1	1	4	1	1	1	1	1	1	1	1	1	1	2	1	2	2	2	1	2	4	1	4	4
934	湖北省	1	1	1	1	1	0	0	0	0	2	3	8	2	2	2	2	2	2	2	2	2	2	2	1	1	1	1	1	1	1	1	1	2	2	2	2	2	2	2	2	2	1	2	2	2	2	2	2
935	湖北省	2	1	2	2	1	0	0	0	0	2	3	8	2	4	4	4	2	3	2	1	2	2	2	1	1	2	2	2	2	2	2	2	2	2	2	2	2	2	2	4	3	2	3	3	3	4	4	4
936	湖北省	2	1	4	1	1	0	0	0	0	2	1	4	3	3	2	3	3	3	3	1	1	3	1	1	1	1	4	1	1	1	3	1	1	1	1	1	2	2	1	4	4	2	2	1	3	2	2	2
937	湖北省	2	1	3	1	1	0	1	0	0	1	1	4	2	2	2	2	1	1	2	1	1	1	4	2	1	1	2	2	2	2	2	2	4	2	4	2	2	4	2	2	1	2	3	4	4	4	4	4
938	湖北省	1	1	1	2	1	0	0	0	0	2	3	8	1	1	1	1	1	1	1	1	1	2	2	1	1	1	2	1	1	1	1	1	1	1	1	1	2	1	1	2	3	2	2	4	4	5	4	4
939	湖北省	2	1	1	2	1	0	0	0	0	1	3	8	2	2	2	4	2	2	2	1	1	2	1	1	1	1	1	1	1	1	1	2	4	2	3	2	2	2	2	4	2	2	2	3	3	1	5	5
940	湖北省	2	1	4	1	1	0	0	0	0	2	1	4	1	1	1	1	1	1	1	1	1	1	1	1	1	1	1	1	1	1	1	1	1	1	1	1	1	1	1	1	1	1	1	1	4	1	4	4
941	湖北省	2	1	2	1	1	0	0	0	0	1	3	8	2	2	2	2	1	1	2	1	1	1	1	1	1	1	3	1	1	1	3	1	1	1	1	1	1	1	1	4	1	1	2	1	2	1	4	4
942	湖北省	1	1	2	1	0	0	0	0	1	2	3	8	3	3	3	3	3	3	3	3	3	3	3	3	3	3	3	3	3	3	3	3	3	3	3	3	3	3	3	3	3	3	3	3	3	3	3	3
943	湖北省	1	1	1	1	1	0	0	0	0	1	1	8	2	2	2	2	2	2	2	1	2	2	2	2	2	2	2	2	2	2	2	2	2	2	4	2	2	2	2	4	1	4	2	3	2	4	5	5
944	湖北省	2	1	3	1	1	0	0	0	0	1	1	8	1	1	1	1	1	1	2	1	1	1	4	1	1	1	1	1	1	1	1	1	1	1	1	1	4	4	1	2	1	2	3	2	4	1	3	3
945	湖北省	2	1	1	1	1	0	0	0	0	2	3	8	2	2	4	4	2	1	2	4	2	2	4	2	2	2	4	2	3	2	3	3	3	3	3	3	4	3	3	4	2	5	4	5	2	5	3	3
946	湖北省	2	1	1	1	1	0	0	0	0	2	3	8	2	1	1	1	1	1	1	1	1	1	1	1	1	1	1	1	1	1	2	2	2	2	2	2	2	2	1	2	2	1	2	1	2	1	5	4
947	湖北省	1	1	1	2	1	0	0	0	0	1	3	8	1	1	1	1	1	1	1	1	1	1	1	1	1	1	1	1	1	1	1	1	1	1	1	1	1	2	2	2	1	2	2	2	2	1	4	4
948	湖北省	1	1	3	1	1	0	0	0	0	2	3	8	3	3	3	2	2	2	1	2	2	1	1	1	1	1	1	1	1	1	5	1	1	1	1	4	1	1	1	3	2	1	2	2	4	1	4	4
949	湖北省	2	1	2	2	0	0	0	1	0	1	3	8	2	2	4	2	2	2	2	2	2	2	2	2	1	1	1	1	1	1	4	2	2	2	2	2	2	2	2	2	2	4	1	2	4	1	4	4
950	湖北省	2	1	3	1	1	1	0	0	0	2	3	8	2	2	1	1	1	1	1	1	1	1	1	1	1	1	1	1	1	1	1	1	1	1	1	1	1	1	1	1	3	3	2	1	3	1	5	5
951	湖北省	2	1	5	2	1	0	0	0	0	4	1	2	2	2	2	2	2	2	2	2	2	2	2	2	2	2	2	2	2	2	4	2	4	2	4	2	4	2	2	2	2	2	2	2	3	1	4	4
952	湖北省	2	1	3	2	1	0	0	0	0	2	1	4	2	2	1	1	1	1	1	2	1	3	3	1	1	1	2	1	4	1	1	1	1	1	2	1	1	1	1	2	3	1	2	1	3	1	5	3
953	湖北省	2	1	2	1	0	0	0	0	1	1	3	8	2	2	2	2	2	1	1	1	1	2	3	1	1	1	1	1	1	1	3	1	1	1	2	1	2	1	1	3	2	2	1	3	4	1	4	4
954	湖北省	2	1	1	1	0	0	0	0	1	2	3	8	3	2	2	2	2	2	2	2	2	2	3	2	2	2	3	3	2	2	2	2	2	2	2	2	2	2	2	2	1	1	1	1	1	1	1	1
955	湖北省	2	1	1	1	0	0	1	0	0	1	3	8	4	2	2	2	2	2	2	1	1	1	3	1	1	1	4	1	1	1	4	1	1	1	1	2	2	1	1	5	1	1	2	2	4	1	4	5
956	湖北省	2	1	3	1	1	0	0	0	0	1	1	4	2	2	2	4	2	2	2	2	2	2	2	2	2	2	2	2	2	2	4	3	3	3	2	2	2	4	3	4	3	2	2	2	1	3	2	2
957	湖北省	2	1	2	2	1	0	0	0	0	2	3	8	2	2	1	1	1	1	4	1	1	1	1	1	1	1	1	1	1	1	1	1	1	1	1	1	1	1	1	1	1	1	1	1	1	1	1	1
958	湖北省	1	1	2	1	1	0	0	0	0	1	3	8	2	2	1	1	1	1	1	1	1	1	1	1	1	1	1	1	1	1	1	1	1	1	1	1	1	1	1	1	1	2	2	3	3	3	3	4
959	湖北省	2	1	5	2	1	0	0	0	0	1	3	8	2	2	2	2	2	3	1	1	1	4	3	1	1	1	2	1	1	1	3	1	1	1	1	1	1	3	2	3	2	2	2	2	4	1	2	3
960	湖北省	2	1	1	2	1	0	0	0	0	1	3	8	2	2	2	2	2	2	2	2	2	2	2	2	2	2	2	2	2	2	2	2	2	2	2	2	2	2	2	4	3	2	2	2	4	1	4	4
961	湖北省	2	1	2	1	0	0	0	0	1	1	3	8	2	2	1	1	1	1	2	1	1	2	3	2	1	1	4	1	3	1	2	3	3	2	3	2	1	2	1	4	2	2	4	2	3	1	3	3
962	湖北省	2	1	2	2	1	0	0	0	0	1	3	8	2	2	2	2	2	2	2	2	2	2	2	2	2	2	2	2	2	2	3	2	2	4	4	3	4	3	3	4	3	2	2	1	4	1	1	4
963	湖北省	2	1	2	1	1	0	0	0	0	1	3	8	2	2	2	2	2	2	2	2	1	2	2	1	1	1	1	1	2	1	3	3	3	3	1	2	2	2	2	4	2	2	1	4	3	1	3	3
964	湖北省	1	1	2	2	1	0	0	0	0	1	3	8	1	1	1	1	1	1	1	1	1	1	1	1	1	1	1	1	1	1	1	1	1	1	1	1	1	1	1	1	1	2	1	2	2	1	4	4
965	湖北省	2	1	3	2	1	0	0	0	0	1	1	8	2	2	2	2	2	2	2	2	2	2	3	2	2	2	4	2	2	1	1	1	2	2	4	2	4	2	2	4	3	2	1	2	3	1	5	5
966	湖北省	2	1	3	1	1	0	0	0	0	1	1	8	2	2	2	2	2	2	2	2	2	2	2	2	2	2	2	2	2	3	3	3	3	3	2	2	2	2	2	4	2	2	2	3	2	1	4	3
967	湖北省	2	1	1	1	1	1	0	0	0	2	1	4	2	2	2	2	2	2	2	2	2	3	3	2	2	2	2	2	2	2	2	2	2	2	2	2	2	2	2	2	2	2	2	3	4	1	3	3
968	湖北省	2	1	1	1	1	0	0	0	0	2	3	8	2	2	2	2	2	2	2	3	2	1	1	1	1	1	2	1	1	1	4	3	3	2	1	1	2	4	1	4	3	2	4	4	3	1	3	5
969	湖北省	1	2	3	1	1	0	0	0	0	2	1	1	2	2	2	2	2	2	2	2	2	2	2	2	2	2	4	2	2	2	4	2	2	2	2	2	2	2	2	4	2	2	2	2	2	2	2	2
970	湖北省	2	1	1	2	1	0	0	0	0	2	3	7	2	2	2	2	2	2	2	2	2	2	2	2	2	2	2	2	2	2	3	2	2	2	2	2	2	2	2	2	2	2	2	2	2	2	2	2
971	湖北省	2	1	3	1	1	1	0	1	0	1	1	4	2	2	2	3	2	2	2	2	2	2	2	2	2	2	2	2	2	2	2	2	2	2	4	2	4	2	2	2	1	2	2	1	1	3	2	4
972	湖北省	2	1	2	2	1	0	0	1	0	1	1	8	4	4	1	3	1	1	1	1	1	1	1	1	1	1	1	1	1	1	4	1	1	1	1	4	1	1	1	4	2	2	2	3	3	1	3	3
973	湖北省	2	1	4	1	1	0	0	0	0	2	1	5	2	3	3	2	1	1	2	1	1	1	2	2	2	2	3	2	3	2	3	3	4	3	3	2	2	3	2	4	3	2	1	3	2	1	2	2
974	湖北省	1	1	1	1	1	0	0	0	1	1	3	8	2	2	2	3	1	3	3	1	1	2	3	3	1	2	2	4	3	2	3	3	3	3	2	3	3	3	2	3	1	1	3	3	2	3	2	3
975	湖北省	2	1	2	1	1	0	0	1	0	1	1	8	3	2	2	2	2	2	2	2	2	3	3	2	1	1	1	1	1	1	3	1	1	2	4	1	3	2	2	4	3	2	2	2	2	2	2	2
976	湖北省	2	1	4	2	1	0	0	0	0	2	2	1	3	2	2	2	2	2	2	2	1	1	1	1	1	1	2	1	1	1	3	2	3	2	1	1	1	3	1	1	4	2	1	1	3	2	3	2
977	湖北省	2	1	1	2	1	0	0	0	0	2	3	8	2	2	2	2	2	2	2	2	2	2	2	2	2	2	2	2	2	2	2	2	2	2	2	2	2	2	2	2	2	2	3	2	3	1	4	4
978	湖北省	2	1	2	1	1	0	0	1	0	1	1	8	1	1	1	2	1	1	2	1	1	1	3	2	1	1	5	1	4	2	4	1	1	2	2	2	2	2	1	5	4	4	2	2	3	3	1	4
979	湖北省	2	1	1	1	0	0	0	0	1	2	3	8	2	2	2	1	1	1	2	1	1	3	2	1	1	1	2	1	1	1	3	2	2	2	2	1	1	1	1	4	3	1	2	3	3	4	2	2
980	湖北省	1	1	3	1	0	0	0	1	0	1	3	8	2	2	2	2	2	2	2	1	1	2	2	2	2	2	2	2	2	2	5	2	2	2	2	2	1	2	2	4	2	3	2	2	1	1	3	3
981	湖北省	2	1	2	1	1	0	0	0	0	2	3	8	2	2	1	1	1	1	1	1	2	2	2	2	1	1	3	1	1	1	1	2	2	2	2	1	1	1	1	1	1	2	2	2	2	1	3	3
982	湖北省	2	1	2	2	1	0	0	0	0	2	3	8	2	2	3	2	2	2	2	1	2	2	3	1	1	1	3	1	1	1	4	2	4	2	4	2	1	4	1	4	3	3	3	2	4	2	2	3
983	湖北省	2	1	5	1	1	0	0	0	0	1	1	2	1	1	2	3	1	1	1	1	1	1	1	1	1	1	3	1	1	1	3	1	1	1	1	1	1	4	1	4	3	2	2	2	2	1	4	3
984	湖北省	2	1	2	2	1	0	0	0	0	2	3	8	2	2	2	2	1	2	1	1	1	2	2	1	1	1	2	1	1	2	2	2	2	1	2	2	2	2	2	4	3	1	2	2	4	1	5	4
985	湖北省	1	1	1	2	1	0	0	0	0	2	3	8	3	3	2	3	2	2	1	1	1	2	2	2	2	1	2	2	2	2	2	2	2	2	2	3	2	2	2	2	2	2	3	2	2	2	3	2
986	湖北省	1	1	1	2	1	1	0	0	0	2	3	8	2	3	2	1	1	1	1	2	1	1	1	2	1	1	2	1	2	2	2	2	2	2	2	2	2	2	2	2	2	1	2	1	2	1	3	3
987	湖北省	2	2	5	1	1	0	0	0	0	1	1	5	3	2	2	2	2	2	2	2	2	2	2	2	2	2	2	2	2	2	2	2	2	2	4	2	2	2	2	4	2	2	2	2	3	4	3	4
988	湖北省	1	3	3	2	0	0	1	0	0	5	3	7	1	1	1	1	1	1	2	1	1	2	3	2	1	1	2	2	1	1	2	2	2	2	2	2	4	2	2	2	2	2	1	4	4	1	4	4
989	湖北省	2	1	1	2	1	0	0	0	0	1	3	8	2	2	2	2	2	2	2	2	2	2	4	2	2	2	2	2	2	2	4	2	2	2	2	2	2	2	2	2	2	1	4	2	2	1	3	4
990	湖北省	2	1	3	2	1	0	0	0	0	1	3	8	2	2	2	2	2	2	1	1	1	1	1	1	1	1	4	1	1	1	4	1	1	1	1	2	2	2	2	3	2	4	2	2	1	1	4	4
991	湖北省	2	2	1	1	1	0	0	0	0	4	2	1	1	1	1	1	1	1	1	1	1	1	1	1	1	1	1	1	1	1	2	1	1	1	1	1	1	1	1	2	2	2	2	4	3	1	5	5
992	湖北省	2	1	1	2	0	0	1	0	0	2	3	8	3	3	2	2	2	2	3	1	1	3	2	1	2	2	1	1	3	1	4	3	3	2	1	1	2	3	1	4	2	2	4	2	2	1	4	3
993	湖北省	2	1	2	1	0	0	0	0	1	1	3	8	2	2	2	2	2	2	4	2	2	2	3	2	2	2	3	2	2	2	3	2	2	2	2	2	2	3	2	4	2	2	2	3	2	1	3	3
994	湖北省	1	1	2	1	1	0	0	0	0	1	3	8	2	2	2	4	2	2	2	1	1	3	1	1	1	1	4	1	1	1	4	2	2	2	2	2	2	2	2	4	4	4	1	4	1	1	1	4
995	湖北省	1	3	3	1	1	0	0	0	0	2	1	2	2	2	2	2	2	2	1	1	4	2	2	1	1	2	4	2	2	2	4	2	2	2	2	2	2	2	2	4	1	2	2	2	4	4	4	4
996	湖北省	1	1	5	1	1	0	0	0	0	1	1	4	2	2	2	2	2	2	2	2	2	2	2	2	2	2	2	2	2	2	2	2	2	2	2	2	2	2	2	2	2	2	2	2	2	1	2	2
997	湖北省	1	1	1	1	1	0	0	0	0	2	3	8	1	1	4	4	2	3	2	3	2	1	3	3	1	1	4	4	2	1	2	1	1	4	4	2	1	2	1	4	2	2	1	2	2	1	3	4
998	湖北省	1	1	1	2	0	0	1	0	0	2	3	8	3	3	2	1	1	1	1	1	1	1	1	1	1	1	1	1	1	1	1	1	2	2	2	2	2	2	2	2	2	1	3	1	3	1	2	3
999	湖北省	1	2	5	1	0	0	0	1	0	1	1	3	1	1	1	1	1	1	1	1	1	1	1	1	1	1	1	1	1	1	1	1	1	1	1	1	1	4	1	4	1	3	1	4	4	1	5	5
1000	湖北省	1	1	5	1	1	0	0	0	0	1	1	3	1	1	1	1	1	1	1	1	1	1	1	1	1	1	1	1	1	1	1	1	1	1	1	1	1	1	1	1	2	1	1	3	4	1	1	1
1001	湖北省	1	1	1	1	0	0	0	0	1	1	3	8	2	2	2	2	2	2	2	1	2	2	2	2	1	2	2	2	2	2	2	2	2	2	2	2	2	2	2	3	2	2	3	2	2	1	4	4
1002	湖北省	1	1	1	1	1	0	0	0	0	1	1	4	1	1	1	1	1	1	1	1	1	1	1	1	1	1	1	1	1	1	1	1	1	1	1	1	1	1	1	1	1	1	1	1	1	2	2	2
1003	湖北省	1	2	4	1	1	0	0	0	0	1	1	4	1	1	1	1	1	1	1	1	3	1	3	1	1	1	3	1	1	1	1	1	1	1	1	1	1	1	1	1	1	1	1	3	3	2	3	3
1004	湖北省	2	2	3	1	1	0	0	0	0	4	1	6	1	1	1	1	1	1	1	1	1	1	1	1	1	1	1	1	1	1	1	1	1	1	1	1	1	1	1	1	1	1	2	2	4	1	4	4
1005	湖北省	1	1	1	1	1	0	0	0	0	2	3	8	2	2	1	1	1	1	1	1	1	1	1	1	1	1	1	1	1	1	1	1	1	1	1	2	1	3	1	4	2	1	3	2	2	2	3	4
1006	湖北省	1	1	5	1	1	0	0	0	0	1	1	4	2	2	2	4	2	2	2	1	1	1	1	1	1	1	2	2	1	1	3	2	2	2	2	2	2	2	2	2	3	2	1	1	1	1	2	2
1007	湖北省	1	1	5	1	1	0	0	0	0	1	1	4	2	2	1	1	1	1	1	1	1	1	1	1	1	1	1	1	1	1	1	1	1	1	2	2	1	2	2	2	2	2	1	1	2	1	4	4
1008	湖北省	1	3	4	1	1	1	0	0	0	4	1	2	2	2	2	2	2	2	2	2	2	2	2	2	2	2	4	2	2	2	4	2	2	2	2	2	2	2	2	4	2	1	2	2	4	1	4	4
1009	湖北省	2	3	2	2	1	0	0	0	0	5	3	9	2	2	2	2	2	2	2	2	2	2	2	2	2	2	4	2	2	2	4	2	2	2	2	2	2	2	2	2	2	1	2	2	2	4	4	4
1010	湖北省	2	2	4	1	1	1	0	0	0	4	1	7	2	2	2	2	2	2	2	2	2	1	2	1	3	2	3	2	2	2	4	2	2	3	3	2	2	4	2	4	3	3	4	2	2	1	4	2
1011	湖北省	1	3	3	1	1	0	0	0	0	3	1	1	2	3	3	3	2	1	2	2	2	3	2	2	3	3	3	3	3	3	5	2	2	2	2	3	2	3	2	2	3	1	2	2	2	4	2	2
1012	湖北省	2	3	2	2	1	0	0	0	0	5	3	9	2	2	2	2	2	2	2	2	2	2	2	2	2	2	4	2	2	2	4	2	2	2	2	2	2	2	2	2	2	1	2	2	3	3	4	3
1013	湖北省	2	3	3	1	1	0	0	0	0	4	2	9	4	4	2	2	2	2	2	1	1	1	1	1	1	1	1	1	1	1	1	1	1	1	1	1	3	1	1	4	1	1	1	5	5	1	5	5
1014	湖北省	1	1	5	1	1	1	0	0	0	1	1	2	1	1	3	3	2	2	2	3	3	4	2	2	2	2	4	2	2	2	3	3	2	3	2	3	3	4	3	2	3	2	2	2	2	1	2	3
1015	湖北省	1	3	1	1	1	0	0	0	0	4	3	9	4	4	4	4	2	2	2	2	2	1	2	2	2	2	2	2	2	2	2	2	2	2	2	2	4	2	2	2	2	2	2	2	2	2	2	2
1016	湖北省	2	1	5	1	1	0	0	0	0	1	1	2	2	1	1	1	1	1	1	1	1	3	2	2	1	1	1	1	1	1	1	1	1	1	1	1	1	1	1	5	4	2	4	2	2	2	2	2
1017	湖北省	1	3	3	1	1	0	0	0	0	4	1	1	2	2	2	2	2	2	2	2	2	2	2	2	2	2	2	2	2	2	4	2	2	2	2	2	2	2	2	2	2	2	2	2	4	1	5	5
1018	湖北省	2	3	2	2	1	0	0	0	0	5	3	9	2	2	2	2	2	2	2	2	2	2	2	2	2	2	4	2	2	2	4	2	2	2	2	2	2	2	2	2	2	1	2	2	3	3	2	3
1019	湖北省	2	3	3	1	1	1	0	0	0	5	2	7	2	3	3	2	2	2	2	2	1	1	3	2	2	2	2	1	2	1	2	2	5	2	4	1	2	1	1	2	1	1	2	1	4	1	4	4
1020	湖北省	2	2	2	1	1	0	0	0	0	5	1	2	2	2	2	2	2	2	2	1	1	1	1	1	1	1	2	1	2	1	2	2	2	4	2	2	2	2	2	2	2	2	2	2	4	1	4	4
1021	湖北省	1	1	4	1	1	0	0	0	0	2	1	9	2	2	1	1	1	1	1	1	1	1	1	1	1	1	1	1	1	1	1	1	1	1	1	1	1	1	1	1	1	1	2	2	1	1	4	4
1022	湖北省	2	3	2	2	1	0	0	0	0	5	3	9	2	2	2	2	2	2	2	2	2	2	2	2	2	2	4	2	2	2	4	2	2	2	2	2	2	2	2	2	2	1	2	3	2	3	3	3
1023	湖北省	2	3	4	1	1	1	0	0	0	4	2	2	3	3	2	3	3	3	4	3	3	2	2	3	3	3	2	2	3	3	3	3	3	3	3	3	3	3	3	3	3	2	2	2	3	1	2	2
1024	湖北省	1	3	5	1	1	0	0	0	0	3	1	6	2	2	5	1	1	1	1	1	1	1	2	1	1	1	2	1	1	1	2	1	1	1	1	2	1	3	2	2	4	1	1	4	3	1	3	3
1025	湖北省	1	1	5	1	1	0	0	0	0	1	1	4	1	1	1	1	1	1	1	1	1	1	1	1	1	1	1	1	1	1	1	1	1	1	1	1	1	1	1	1	1	2	3	4	3	1	3	3
1026	湖北省	2	3	3	1	1	0	0	0	0	4	2	1	3	3	1	1	1	1	3	1	1	1	1	1	1	1	3	1	1	1	4	2	3	2	2	1	4	4	2	2	2	2	2	2	2	1	4	4
1027	湖北省	2	3	1	1	1	0	0	0	0	4	2	9	2	2	2	2	2	2	3	2	2	2	2	2	2	3	3	3	3	2	3	2	4	2	3	2	4	4	2	4	3	2	2	1	2	1	3	2
1028	湖北省	2	2	5	1	1	0	0	0	0	1	1	1	4	2	2	2	2	2	2	3	1	1	2	2	2	2	2	2	2	2	2	2	2	2	2	2	2	2	3	3	2	2	2	2	2	2	2	2
1029	湖北省	2	3	3	1	1	0	0	0	0	4	2	1	1	2	2	2	2	1	2	2	2	1	2	1	2	2	3	2	2	2	2	2	3	2	3	3	2	2	2	2	1	1	2	2	4	1	4	4
1030	湖北省	2	1	1	2	1	0	0	0	0	2	1	8	3	2	2	2	2	2	2	4	2	2	2	2	2	2	2	2	2	2	2	2	2	2	2	2	2	2	2	2	2	2	2	2	2	2	2	2
1031	湖北省	1	3	4	1	1	0	0	0	0	2	1	9	3	4	2	2	1	1	2	2	2	3	3	3	2	2	3	2	3	2	3	2	3	4	4	3	3	4	2	2	3	1	3	2	2	2	2	2
1032	湖北省	2	3	3	1	1	0	0	0	0	4	2	1	1	1	1	1	1	1	4	1	1	1	2	1	1	1	5	1	1	1	1	2	1	1	4	3	1	2	1	4	3	1	4	4	4	1	4	4
1033	湖北省	2	1	4	1	1	0	0	0	0	1	1	4	1	1	2	2	2	2	2	1	1	2	3	2	2	1	2	1	1	1	1	2	2	2	2	2	2	2	2	2	1	1	1	1	3	1	3	4
1034	湖北省	2	3	2	1	1	0	0	0	0	5	2	7	3	2	2	2	2	2	2	2	2	2	2	2	3	3	3	3	2	2	3	2	4	2	4	2	2	2	2	4	2	2	2	2	5	1	2	2
1035	湖北省	2	3	3	1	1	0	0	0	0	4	2	9	1	1	1	1	1	1	2	1	2	1	2	1	1	1	4	1	1	1	1	2	2	2	2	2	2	1	1	2	3	2	2	1	2	1	4	4
1036	湖北省	1	3	3	1	0	0	1	0	0	5	3	7	2	2	2	2	2	2	2	1	2	1	2	2	2	2	4	2	4	2	2	2	2	2	4	2	2	2	2	2	2	1	2	2	2	1	3	3
1037	湖北省	2	1	4	1	1	0	0	0	0	2	1	4	1	1	1	1	1	1	3	2	2	2	2	2	1	1	2	1	1	1	3	2	2	2	2	2	2	2	1	2	2	1	2	1	3	1	4	3
1038	湖北省	1	1	4	2	1	0	0	0	0	1	1	4	2	2	2	2	2	1	2	1	2	3	3	2	1	2	1	1	1	1	1	2	2	2	2	1	2	4	2	4	2	2	2	2	2	1	4	3
1039	湖北省	2	1	1	2	1	0	0	0	0	1	3	8	2	3	2	2	1	1	2	2	2	2	2	2	2	2	2	2	2	2	2	2	2	2	2	3	2	2	3	4	3	1	3	4	2	1	2	2
1040	湖北省	1	2	5	1	1	1	0	0	0	1	1	4	1	5	1	1	1	1	1	1	1	1	1	1	1	1	1	1	1	1	1	1	1	1	1	1	1	1	1	4	1	1	1	2	4	5	5	5
1041	湖北省	2	2	4	1	1	1	0	0	0	2	1	4	1	2	1	1	1	1	2	1	2	2	2	1	1	1	1	1	1	1	1	1	1	1	1	1	1	2	1	2	3	2	2	1	4	1	4	4
1042	湖北省	1	4	2	1	1	0	0	0	0	4	2	9	3	3	3	3	3	3	3	3	3	3	3	3	3	3	3	3	3	3	3	3	3	3	3	3	3	3	3	3	1	1	1	5	5	5	5	5
[truncated: 27 more columns]
